# Supplementary material for: Di­chlorido­{8-[2-(di­methyl­amino)­ethyl­amino]­quinoline-κ3 N,N′,N′′}zinc
Source: Acta Crystallogr Sect E Struct Rep Online. 2013 Dec 4;70(Pt 1):m1. doi: 10.1107/S1600536813029929 (PMC3914037; doi:10.1107/S1600536813029929)
Supplement: Supplementary file 1 [file e-70-000m1-sup1.cif]

##############################################################################
#                                                                            #
# This CIF contains the data in a paper accepted for publication in          #
# Acta Crystallographica Section E. It conforms to the requirements of       #
# Notes for Authors for Acta Crystallographica Section E, and has been       #
# peer reviewed under the auspices of the IUCr Commission on Journals.       #
#                                                                            #
# Full details of the Crystallographic Information File format               #
# are given in the paper "The Crystallographic Information File (CIF):       #
# a New Standard Archive File for Crystallography" by S. R. Hall, F. H.      #
# Allen and I. D. Brown [Acta Cryst. (1991), A47, 655-685].                  #
#                                                                            #
# The current version of the core CIF dictionary is obtainable from          #
# ftp://ftp.iucr.org/pub/cif_core.dic.                                       #
#                                                                            #
# Software is freely available for graphical display of the structure(s)     #
# in this CIF. For information consult the CIF software page                 #
# http://www.iucr.org/resources/cif/software.                                #
#                                                                            #
# This file may be used for bona fide research purposes within the           #
# scientific community so long as proper attribution is given to the journal # 
# article from which it was obtained.                                        #
#                                                                            #
##############################################################################
data_I
_audit_creation_method     SHELXL-97
_database_code_depnum_ccdc_archive     'CCDC 969762'
_chemical_name_systematic
;\
Dichlorido{8-[2-(dimethylamino)ethylamino]quinoline-\
\k^3^<i>N</i>,<i>N</i>',<i>N</i>''}zinc
;
_chemical_name_common     ?
_chemical_formula_moiety     'C13 H17 Cl2 N3 Zn'
_chemical_formula_sum     'C13 H17 Cl2 N3 Zn'
_chemical_formula_iupac     '[Zn Cl2 (C13 H17 N3)]'
_chemical_formula_weight     351.57
_chemical_melting_point     ?
_symmetry_cell_setting     orthorhombic
_symmetry_space_group_name_H-M     'P n a 21'
_symmetry_space_group_name_hall     'P 2c -2n'
loop_
    _symmetry_equiv_pos_as_xyz
    'x, y, z'
    '-x, -y, z+1/2'
    '-x+1/2, y+1/2, z+1/2'
    'x+1/2, -y+1/2, z'
_cell_length_a     23.6403(6)
_cell_length_b     7.5682(2)
_cell_length_c     8.0329(3)
_cell_angle_alpha     90.00
_cell_angle_beta     90.00
_cell_angle_gamma     90.00
_cell_volume     1437.20(8)
_cell_formula_units_Z     4
_cell_measurement_reflns_used     2422
_cell_measurement_theta_min     2.83
_cell_measurement_theta_max     27.48
_cell_measurement_temperature     150(2)
_exptl_crystal_description     block
_exptl_crystal_colour     colourless
_exptl_crystal_size_max     0.17
_exptl_crystal_size_mid     0.05
_exptl_crystal_size_min     0.04
_exptl_crystal_density_diffrn     1.625
_exptl_crystal_density_meas     ?
_exptl_crystal_density_method     'not measured'
_exptl_crystal_F_000     720
_exptl_absorpt_coefficient_mu     2.069
_exptl_absorpt_correction_type     multi-scan
_exptl_absorpt_process_details     '(DENZO/SCALEPACK; Otwinowski & Minor, 1997)'
_exptl_absorpt_correction_T_min     0.7199
_exptl_absorpt_correction_T_max     0.9218
_exptl_special_details     ?
_diffrn_ambient_temperature     150(2)
_diffrn_radiation_type     MoK\a
_diffrn_radiation_wavelength     0.71073
_diffrn_radiation_source     'fine-focus sealed tube'
_diffrn_radiation_monochromator     graphite
_diffrn_measurement_device_type     'Nonius KappaCCD'
_diffrn_measurement_method     'CCD slices, omega and phi scans'
_diffrn_detector_area_resol_mean     ?
_diffrn_reflns_number     6701
_diffrn_reflns_av_R_equivalents     0.0429
_diffrn_reflns_av_sigmaI/netI     0.0439
_diffrn_reflns_theta_min     2.83
_diffrn_reflns_theta_max     27.48
_diffrn_reflns_theta_full     27.48
_diffrn_measured_fraction_theta_max     0.999
_diffrn_measured_fraction_theta_full     0.999
_diffrn_reflns_limit_h_min     -30
_diffrn_reflns_limit_h_max     23
_diffrn_reflns_limit_k_min     -9
_diffrn_reflns_limit_k_max     9
_diffrn_reflns_limit_l_min     -8
_diffrn_reflns_limit_l_max     10
_diffrn_standards_number     ?
_diffrn_standards_interval_count     ?
_diffrn_standards_interval_time     ?
_diffrn_standards_decay_%     ?
_refine_special_details
;
Refinement of <i>F</i>^2^ against ALL reflections. The weighted <i>R</i>-factor
<i>wR</i> and goodness of fit <i>S</i> are based on <i>F</i>^2^, conventional
<i>R</i>-factors <i>R</i> are based on <i>F</i>, with <i>F</i> set to zero for
negative <i>F</i>^2^. The threshold expression of <i>F</i>^2^ >
2\s(<i>F</i>^2^) is used only for calculating <i>R</i>-factors(gt) <i>etc</i>.
and is not relevant to the choice of reflections for refinement.
<i>R</i>-factors based on <i>F</i>^2^ are statistically about twice as large
as those based on <i>F</i>, and <i>R</i>- factors based on ALL data will be
even larger.
;
_reflns_number_total     2638
_reflns_number_gt     2422
_reflns_threshold_expression     I>2\s(I)
_refine_ls_structure_factor_coef     Fsqd
_refine_ls_matrix_type     full
_refine_ls_R_factor_all     0.0357
_refine_ls_R_factor_gt     0.0301
_refine_ls_wR_factor_gt     0.0635
_refine_ls_wR_factor_ref     0.0661
_refine_ls_goodness_of_fit_ref     1.071
_refine_ls_restrained_S_all     1.071
_refine_ls_number_reflns     2638
_refine_ls_number_parameters     174
_refine_ls_number_restraints     1
_refine_ls_hydrogen_treatment     constr
_refine_ls_weighting_scheme     calc
_refine_ls_weighting_details
         'calc w=1/[\s^2^(Fo^2^)+(0.0224P)^2^+0.8402P] where P=(Fo^2^+2Fc^2^)/3'
_atom_sites_solution_hydrogens     geom
_atom_sites_solution_primary     direct
_atom_sites_solution_secondary     difmap
_refine_ls_shift/su_max     0.000
_refine_ls_shift/su_mean     0.000
_refine_diff_density_max     0.313
_refine_diff_density_min     -0.380
_refine_ls_extinction_method     none
_refine_ls_extinction_coef     ?
_refine_ls_abs_structure_details     'Flack (1983), 873 Friedel pairs'
_refine_ls_abs_structure_Flack     -0.002(15)
loop_
    _atom_type_symbol
    _atom_type_description
    _atom_type_scat_dispersion_real
    _atom_type_scat_dispersion_imag
    _atom_type_scat_source
    'C' 'C' 0.0033 0.0016
                         'International Tables Vol C Tables 4.2.6.8 and 6.1.1.4'
    'H' 'H' 0.0000 0.0000
                         'International Tables Vol C Tables 4.2.6.8 and 6.1.1.4'
    'Cl' 'Cl' 0.1484 0.1585
                         'International Tables Vol C Tables 4.2.6.8 and 6.1.1.4'
    'N' 'N' 0.0061 0.0033
                         'International Tables Vol C Tables 4.2.6.8 and 6.1.1.4'
    'Zn' 'Zn' 0.2839 1.4301
                         'International Tables Vol C Tables 4.2.6.8 and 6.1.1.4'
_computing_data_collection     'COLLECT (Nonius, 2000)'
_computing_cell_refinement     'SCALEPACK (Otwinowski & Minor, 1997)'
_computing_data_reduction     'DENZO and SCALEPACK (Otwinowski & Minor, 1997'
_computing_structure_solution     'SIR92 (Altomare <i>et al.</i>, 1993)'
_computing_structure_refinement     'SHELXL97 (Sheldrick, 2008)'
_computing_molecular_graphics     'ORTEP-3 for Windows (Farrugia, 2012)'
_computing_publication_material
;
WinGX publication routines (Farrugia, 2012) and ACD/Chemsketch (Advanced
Chemistry Development,
2008)
;
loop_
    _atom_site_type_symbol
    _atom_site_label
    _atom_site_fract_x
    _atom_site_fract_y
    _atom_site_fract_z
    _atom_site_U_iso_or_equiv
    _atom_site_adp_type
    _atom_site_calc_flag
    _atom_site_refinement_flags
    _atom_site_occupancy
    _atom_site_symmetry_multiplicity
    _atom_site_disorder_assembly
    _atom_site_disorder_group
    C C1 0.97979(13) 1.0311(4) 0.7265(6) 0.0244(7) Uani d . 1 1 . .
    H H1 0.9611 1.1329 0.7685 0.029 Uiso calc R 1 1 . .
    C C2 1.03902(13) 1.0354(5) 0.7106(7) 0.0280(8) Uani d . 1 1 . .
    H H2 1.0595 1.1380 0.7422 0.034 Uiso calc R 1 1 . .
    C C3 1.06704(15) 0.8905(5) 0.6491(5) 0.0267(9) Uani d . 1 1 . .
    H H3 1.1069 0.8924 0.6350 0.032 Uiso calc R 1 1 . .
    C C4 1.03549(14) 0.7389(5) 0.6071(5) 0.0213(8) Uani d . 1 1 . .
    C C5 0.97605(13) 0.7445(5) 0.6265(4) 0.0171(7) Uani d . 1 1 . .
    C C6 0.94322(14) 0.5944(5) 0.5872(4) 0.0188(7) Uani d . 1 1 . .
    C C7 0.96889(14) 0.4450(5) 0.5276(5) 0.0241(8) Uani d . 1 1 . .
    H H7 0.9467 0.3448 0.4992 0.029 Uiso calc R 1 1 . .
    C C8 1.02845(15) 0.4391(5) 0.5079(5) 0.0250(8) Uani d . 1 1 . .
    H H8 1.0458 0.3344 0.4673 0.030 Uiso calc R 1 1 . .
    C C9 1.06105(15) 0.5815(5) 0.5466(5) 0.0232(8) Uani d . 1 1 . .
    H H9 1.1009 0.5757 0.5332 0.028 Uiso calc R 1 1 . .
    C C10 0.84685(13) 0.5713(5) 0.4719(5) 0.0231(8) Uani d . 1 1 . .
    H H10A 0.8454 0.4428 0.4494 0.028 Uiso calc R 1 1 . .
    H H10B 0.8617 0.6319 0.3718 0.028 Uiso calc R 1 1 . .
    C C11 0.78850(14) 0.6401(4) 0.5145(5) 0.0219(8) Uani d . 1 1 . .
    H H11A 0.7627 0.6197 0.4193 0.026 Uiso calc R 1 1 . .
    H H11B 0.7735 0.5746 0.6116 0.026 Uiso calc R 1 1 . .
    C C12 0.79589(17) 0.9336(6) 0.3988(5) 0.0331(9) Uani d . 1 1 . .
    H H12A 0.8311 0.9008 0.3425 0.050 Uiso calc R 1 1 . .
    H H12B 0.7966 1.0600 0.4252 0.050 Uiso calc R 1 1 . .
    H H12C 0.7637 0.9083 0.3255 0.050 Uiso calc R 1 1 . .
    C C13 0.73599(14) 0.8808(5) 0.6338(5) 0.0283(9) Uani d . 1 1 . .
    H H13A 0.7348 1.0091 0.6497 0.043 Uiso calc R 1 1 . .
    H H13B 0.7330 0.8219 0.7420 0.043 Uiso calc R 1 1 . .
    H H13C 0.7044 0.8443 0.5627 0.043 Uiso calc R 1 1 . .
    Cl Cl1 0.83558(3) 0.77871(12) 0.97688(12) 0.02365(19) Uani d . 1 1 . .
    Cl Cl2 0.84770(3) 1.18659(10) 0.73045(17) 0.02760(19) Uani d . 1 1 . .
    N N1 0.94882(11) 0.8923(3) 0.6858(3) 0.0183(7) Uani d . 1 1 . .
    N N2 0.88348(11) 0.6075(4) 0.6168(4) 0.0179(6) Uani d . 1 1 . .
    H H2A 0.8745 0.5245 0.6980 0.021 Uiso calc R 1 1 . .
    N N3 0.79023(12) 0.8311(4) 0.5534(4) 0.0199(6) Uani d . 1 1 . .
    Zn Zn1 0.859314(13) 0.87704(4) 0.71978(6) 0.01701(10) Uani d . 1 1 . .
loop_
    _atom_site_aniso_label
    _atom_site_aniso_U_11
    _atom_site_aniso_U_22
    _atom_site_aniso_U_33
    _atom_site_aniso_U_12
    _atom_site_aniso_U_13
    _atom_site_aniso_U_23
    C1 0.0281(15) 0.0196(16) 0.0254(17) -0.0024(12) 0.000(2) -0.002(2)
    C2 0.0242(15) 0.0246(18) 0.035(2) -0.0062(13) -0.002(2) -0.001(2)
    C3 0.0205(16) 0.028(2) 0.031(2) -0.0013(15) -0.0014(16) -0.0002(18)
    C4 0.0220(16) 0.025(2) 0.0166(17) -0.0018(15) 0.0042(14) -0.0004(16)
    C5 0.0207(15) 0.0140(17) 0.0165(16) 0.0013(14) 0.0012(14) 0.0005(15)
    C6 0.0187(16) 0.0246(19) 0.0131(17) 0.0030(15) 0.0007(14) 0.0003(14)
    C7 0.0251(18) 0.021(2) 0.026(2) 0.0027(16) 0.0005(16) -0.0024(16)
    C8 0.0277(18) 0.0224(19) 0.025(2) 0.0068(16) 0.0032(16) -0.0026(17)
    C9 0.0220(17) 0.026(2) 0.0214(19) 0.0028(16) 0.0027(15) 0.0012(16)
    C10 0.0215(16) 0.0243(19) 0.0236(18) 0.0005(14) -0.0021(17) -0.0074(18)
    C11 0.0207(17) 0.0186(19) 0.026(2) 0.0013(14) -0.0035(15) -0.0046(16)
    C12 0.040(2) 0.034(2) 0.025(2) 0.0058(19) -0.0013(19) 0.0083(19)
    C13 0.0190(16) 0.032(2) 0.034(2) 0.0074(16) -0.0038(16) -0.0050(19)
    Cl1 0.0250(4) 0.0253(4) 0.0207(4) -0.0014(4) 0.0019(4) 0.0020(4)
    Cl2 0.0258(3) 0.0148(4) 0.0422(5) 0.0004(3) 0.0018(6) -0.0004(6)
    N1 0.0180(12) 0.0160(15) 0.021(2) -0.0015(10) -0.0003(12) 0.0007(12)
    N2 0.0149(13) 0.0185(16) 0.0203(15) -0.0007(12) -0.0002(12) -0.0002(12)
    N3 0.0216(14) 0.0205(16) 0.0175(15) 0.0039(12) 0.0026(12) 0.0011(13)
    Zn1 0.01713(16) 0.01476(18) 0.01915(18) 0.00002(13) 0.0011(2) -0.0008(2)
_geom_special_details
;
All s.u.'s (except the s.u. in the dihedral angle between two l.s. planes) are
estimated using the full covariance matrix. The cell s.u.'s are taken into
account individually in the estimation of s.u.'s in distances, angles and
torsion angles; correlations between s.u.'s in cell parameters are only used
when they are defined by crystal symmetry. An approximate (isotropic)
treatment of cell s.u.'s is used for estimating s.u.'s involving l.s. planes.
;
loop_
    _geom_bond_atom_site_label_1
    _geom_bond_atom_site_label_2
    _geom_bond_site_symmetry_2
    _geom_bond_distance
    _geom_bond_publ_flag
    C1 N1 . 1.321(4) ?
    C1 C2 . 1.406(4) ?
    C1 H1 . 0.9500 ?
    C2 C3 . 1.373(5) ?
    C2 H2 . 0.9500 ?
    C3 C4 . 1.409(5) ?
    C3 H3 . 0.9500 ?
    C4 C5 . 1.414(4) ?
    C4 C9 . 1.421(5) ?
    C5 N1 . 1.376(4) ?
    C5 C6 . 1.412(5) ?
    C6 C7 . 1.369(5) ?
    C6 N2 . 1.436(4) ?
    C7 C8 . 1.418(5) ?
    C7 H7 . 0.9500 ?
    C8 C9 . 1.361(5) ?
    C8 H8 . 0.9500 ?
    C9 H9 . 0.9500 ?
    C10 N2 . 1.476(5) ?
    C10 C11 . 1.513(4) ?
    C10 H10A . 0.9900 ?
    C10 H10B . 0.9900 ?
    C11 N3 . 1.480(4) ?
    C11 H11A . 0.9900 ?
    C11 H11B . 0.9900 ?
    C12 N3 . 1.470(5) ?
    C12 H12A . 0.9800 ?
    C12 H12B . 0.9800 ?
    C12 H12C . 0.9800 ?
    C13 N3 . 1.484(4) ?
    C13 H13A . 0.9800 ?
    C13 H13B . 0.9800 ?
    C13 H13C . 0.9800 ?
    Cl1 Zn1 . 2.2659(11) ?
    Cl2 Zn1 . 2.3604(8) ?
    N1 Zn1 . 2.136(3) ?
    N2 Zn1 . 2.274(3) ?
    N2 H2A . 0.9300 ?
    N3 Zn1 . 2.139(3) ?
loop_
    _geom_angle_atom_site_label_1
    _geom_angle_atom_site_label_2
    _geom_angle_atom_site_label_3
    _geom_angle_site_symmetry_1
    _geom_angle_site_symmetry_3
    _geom_angle
    _geom_angle_publ_flag
    N1 C1 C2 . . 123.2(3) ?
    N1 C1 H1 . . 118.4 ?
    C2 C1 H1 . . 118.4 ?
    C3 C2 C1 . . 119.6(3) ?
    C3 C2 H2 . . 120.2 ?
    C1 C2 H2 . . 120.2 ?
    C2 C3 C4 . . 118.7(3) ?
    C2 C3 H3 . . 120.6 ?
    C4 C3 H3 . . 120.6 ?
    C3 C4 C5 . . 118.4(3) ?
    C3 C4 C9 . . 122.6(3) ?
    C5 C4 C9 . . 119.0(3) ?
    N1 C5 C6 . . 118.3(3) ?
    N1 C5 C4 . . 121.8(3) ?
    C6 C5 C4 . . 119.8(3) ?
    C7 C6 C5 . . 119.9(3) ?
    C7 C6 N2 . . 123.4(3) ?
    C5 C6 N2 . . 116.6(3) ?
    C6 C7 C8 . . 120.3(3) ?
    C6 C7 H7 . . 119.8 ?
    C8 C7 H7 . . 119.8 ?
    C9 C8 C7 . . 120.8(3) ?
    C9 C8 H8 . . 119.6 ?
    C7 C8 H8 . . 119.6 ?
    C8 C9 C4 . . 120.1(3) ?
    C8 C9 H9 . . 120.0 ?
    C4 C9 H9 . . 120.0 ?
    N2 C10 C11 . . 107.0(3) ?
    N2 C10 H10A . . 110.3 ?
    C11 C10 H10A . . 110.3 ?
    N2 C10 H10B . . 110.3 ?
    C11 C10 H10B . . 110.3 ?
    H10A C10 H10B . . 108.6 ?
    N3 C11 C10 . . 111.0(3) ?
    N3 C11 H11A . . 109.4 ?
    C10 C11 H11A . . 109.4 ?
    N3 C11 H11B . . 109.4 ?
    C10 C11 H11B . . 109.4 ?
    H11A C11 H11B . . 108.0 ?
    N3 C12 H12A . . 109.5 ?
    N3 C12 H12B . . 109.5 ?
    H12A C12 H12B . . 109.5 ?
    N3 C12 H12C . . 109.5 ?
    H12A C12 H12C . . 109.5 ?
    H12B C12 H12C . . 109.5 ?
    N3 C13 H13A . . 109.5 ?
    N3 C13 H13B . . 109.5 ?
    H13A C13 H13B . . 109.5 ?
    N3 C13 H13C . . 109.5 ?
    H13A C13 H13C . . 109.5 ?
    H13B C13 H13C . . 109.5 ?
    C1 N1 C5 . . 118.2(3) ?
    C1 N1 Zn1 . . 124.1(2) ?
    C5 N1 Zn1 . . 117.6(2) ?
    C6 N2 C10 . . 115.7(3) ?
    C6 N2 Zn1 . . 111.7(2) ?
    C10 N2 Zn1 . . 107.8(2) ?
    C6 N2 H2A . . 107.1 ?
    C10 N2 H2A . . 107.1 ?
    Zn1 N2 H2A . . 107.1 ?
    C12 N3 C11 . . 109.8(3) ?
    C12 N3 C13 . . 108.2(3) ?
    C11 N3 C13 . . 108.4(3) ?
    C12 N3 Zn1 . . 111.9(2) ?
    C11 N3 Zn1 . . 108.2(2) ?
    C13 N3 Zn1 . . 110.3(2) ?
    N1 Zn1 N3 . . 133.25(11) ?
    N1 Zn1 Cl1 . . 112.30(8) ?
    N3 Zn1 Cl1 . . 109.10(8) ?
    N1 Zn1 N2 . . 75.72(10) ?
    N3 Zn1 N2 . . 79.56(10) ?
    Cl1 Zn1 N2 . . 95.69(8) ?
    N1 Zn1 Cl2 . . 93.79(8) ?
    N3 Zn1 Cl2 . . 95.46(8) ?
    Cl1 Zn1 Cl2 . . 105.31(4) ?
    N2 Zn1 Cl2 . . 158.87(8) ?
loop_
    _geom_hbond_atom_site_label_D
    _geom_hbond_atom_site_label_H
    _geom_hbond_atom_site_label_A
    _geom_hbond_site_symmetry_A
    _geom_hbond_distance_DH
    _geom_hbond_distance_HA
    _geom_hbond_distance_DA
    _geom_hbond_angle_DHA
    N2 H2A Cl2 1_545 0.93 2.65 3.420(3) 140.9
_iucr_refine_instructions_details
;
TITL pge1222 in P na21
CELL  0.71073  23.6403   7.5682   8.0329   90.000   90.000   90.000
ZERR     4.00   0.0006   0.0002   0.0003    0.000    0.000    0.000
LATT  -1
SYMM  - X, - Y, 1/2 + Z
SYMM  1/2 - X, 1/2 + Y, 1/2 + Z
SYMM  1/2 + X, 1/2 - Y,   Z
SFAC  C    H    CL   N    ZN
UNIT  52   68   8    12   4
MERG   2
OMIT     2   0   0
eqiv $1 x, y-1, z
htab n2 cl2_$1
FMAP   2
PLAN   10
SIZE     0.04   0.05   0.17
ACTA
BOND   $H
WGHT     0.02240     0.84020
L.S.   4
TEMP  -123.00
FVAR     0.32096
C1    1    0.979795    1.031062    0.726482    11.00000    0.02815    0.01958 =
        0.02539   -0.00239   -0.00036   -0.00244
AFIX   43
H1    2    0.961145    1.132896    0.768541    11.00000   -1.20000
AFIX    0
C2    1    1.039020    1.035392    0.710567    11.00000    0.02418    0.02464 =
        0.03514   -0.00087   -0.00235   -0.00618
AFIX   43
H2    2    1.059529    1.137988    0.742193    11.00000   -1.20000
AFIX    0
C3    1    1.067035    0.890504    0.649063    11.00000    0.02054    0.02816 =
        0.03132   -0.00022   -0.00139   -0.00130
AFIX   43
H3    2    1.106933    0.892407    0.635047    11.00000   -1.20000
AFIX    0
C4    1    1.035492    0.738941    0.607126    11.00000    0.02195    0.02547 =
        0.01661   -0.00038    0.00419   -0.00181
C5    1    0.976048    0.744537    0.626494    11.00000    0.02069    0.01401 =
        0.01652    0.00051    0.00124    0.00130
C6    1    0.943219    0.594354    0.587170    11.00000    0.01874    0.02462 =
        0.01305    0.00027    0.00068    0.00303
C7    1    0.968889    0.444986    0.527562    11.00000    0.02512    0.02104 =
        0.02621   -0.00239    0.00052    0.00270
AFIX   43
H7    2    0.946669    0.344819    0.499214    11.00000   -1.20000
AFIX    0
C8    1    1.028450    0.439087    0.507947    11.00000    0.02768    0.02241 =
        0.02480   -0.00263    0.00320    0.00678
AFIX   43
H8    2    1.045824    0.334445    0.467301    11.00000   -1.20000
AFIX    0
C9    1    1.061052    0.581538    0.546644    11.00000    0.02196    0.02618 =
        0.02136    0.00116    0.00267    0.00281
AFIX   43
H9    2    1.100935    0.575743    0.533211    11.00000   -1.20000
AFIX    0
C10   1    0.846847    0.571342    0.471936    11.00000    0.02149    0.02429 =
        0.02359   -0.00741   -0.00210    0.00054
AFIX   23
H10A  2    0.845371    0.442828    0.449358    11.00000   -1.20000
H10B  2    0.861677    0.631883    0.371782    11.00000   -1.20000
AFIX    0
C11   1    0.788504    0.640116    0.514501    11.00000    0.02072    0.01858 =
        0.02633   -0.00459   -0.00352    0.00135
AFIX   23
H11A  2    0.762726    0.619667    0.419304    11.00000   -1.20000
H11B  2    0.773484    0.574634    0.611604    11.00000   -1.20000
AFIX    0
C12   1    0.795885    0.933597    0.398755    11.00000    0.04040    0.03375 =
        0.02502    0.00835   -0.00127    0.00579
AFIX  137
H12A  2    0.831139    0.900805    0.342495    11.00000   -1.50000
H12B  2    0.796555    1.059996    0.425176    11.00000   -1.50000
H12C  2    0.763732    0.908282    0.325537    11.00000   -1.50000
AFIX    0
C13   1    0.735987    0.880819    0.633752    11.00000    0.01897    0.03173 =
        0.03433   -0.00503   -0.00384    0.00741
AFIX  137
H13A  2    0.734765    1.009143    0.649675    11.00000   -1.50000
H13B  2    0.732982    0.821852    0.742007    11.00000   -1.50000
H13C  2    0.704398    0.844266    0.562653    11.00000   -1.50000
AFIX    0
CL1   3    0.835579    0.778706    0.976883    11.00000    0.02497    0.02528 =
        0.02069    0.00195    0.00193   -0.00136
CL2   3    0.847702    1.186594    0.730452    11.00000    0.02584    0.01477 =
        0.04217   -0.00040    0.00182    0.00038
N1    4    0.948816    0.892304    0.685807    11.00000    0.01796    0.01595 =
        0.02100    0.00068   -0.00030   -0.00154
N2    4    0.883481    0.607492    0.616824    11.00000    0.01487    0.01849 =
        0.02031   -0.00024   -0.00016   -0.00066
AFIX   13
H2A   2    0.874512    0.524471    0.697995    11.00000   -1.20000
AFIX    0
N3    4    0.790229    0.831138    0.553373    11.00000    0.02161    0.02048 =
        0.01748    0.00108    0.00261    0.00387
ZN1   5    0.859314    0.877036    0.719777    11.00000    0.01713    0.01476 =
        0.01915   -0.00077    0.00108    0.00002
HKLF 4
END
;
data_New_Global_Publ_Block
_journal_date_recd_electronic     2013-09-20
_journal_date_accepted     2013-10-31
_journal_name_full     'Acta Crystallographica, Section E'
_journal_year     2014
_journal_volume     70
_journal_issue      1
_journal_page_first     m1
_journal_page_last     m1
_journal_paper_category     QM
_journal_paper_doi     10.1107/S1600536813029929
_journal_coeditor_code     HG5348
_publ_contact_author_name     'ABDUL-RAZAK H. AL-SUDANI'
_publ_contact_author_address
;
COLLEGE OF SCIENCE FOR WOMEN, BAGHDAD UNIVERSITY,IRAQ
;
_publ_contact_author_email     Alsudani@Uobaghdad.edu.iq
_publ_contact_author_fax     ?
_publ_contact_author_phone     ?
_publ_section_title
;\
Dichlorido{8-[2-(dimethylamino)ethylamino]quinoline-\k^3^<i>N</i>,<i>N</i>',\
<i>N</i>''}zinc
;
loop_
    _publ_author_name
    _publ_author_address
    'Al-Sudani, Abdul-Razak H.'
;
Department of Chemistry,
College of Science for Women,
Baghdad University,
Baghdad
Iraq
;
