# Supplementary material for: Di­chlorido­{8-[2-(di­methyl­amino)­ethyl­amino]­quinoline-κ3 N,N′,N′′}zinc
Source: Acta Crystallogr Sect E Struct Rep Online. 2013 Dec 4;70(Pt 1):m1. doi: 10.1107/S1600536813029929 (PMC3914037; doi:10.1107/S1600536813029929)
Supplement: Supplementary file 2 [file e-70-000m1-Isup2.hkl]

#
# h,k,l, Fc-squared, Fo-squared, sigma(Fo-squared) and status flag
#
data_I
_shelx_title ' pge1222 in P na21'
_shelx_refln_list_code          4
_shelx_F_calc_maximum      195.33
_exptl_crystal_F_000       720.00
_reflns_d_resolution_high  0.7702
 
loop_
 _symmetry_equiv_pos_as_xyz
 'x, y, z'
 '-x, -y, z+1/2'
 '-x+1/2, y+1/2, z+1/2'
 'x+1/2, -y+1/2, z'
 
_cell_length_a    23.6403
_cell_length_b     7.5682
_cell_length_c     8.0329
_cell_angle_alpha  90.000
_cell_angle_beta   90.000
_cell_angle_gamma  90.000
 
_shelx_F_squared_multiplier     1.000
 
loop_
 _refln_index_h
 _refln_index_k
 _refln_index_l
 _refln_F_squared_calc
 _refln_F_squared_meas
 _refln_F_squared_sigma
 _refln_observed_status
   4   0  -8     3896.29     3860.57    196.09 o
   1   1  -8      684.48      571.76     59.21 o
   2   1  -8     1429.14     1297.86    102.90 o
   3   1  -8      331.84      201.91     38.83 o
   4   1  -8      142.19      143.67     32.03 o
   5   1  -8       12.98       30.09     36.89 o
   0   2  -8      729.14      600.88     53.39 o
   1   2  -8      582.27      459.04     36.38 o
   2   2  -8       89.05       24.50     23.22 o
   3   2  -8      296.16      258.21     43.68 o
   2   0  -7     5396.95     5419.61    241.71 o
   4   0  -7     1395.34     1494.91    232.49 o
   6   0  -7     2263.10     2273.44    118.43 o
   8   0  -7     2395.00     2373.42    116.49 o
  10   0  -7      224.85      233.94     32.03 o
   0   1  -7     1208.91      978.61     48.79 o
   1   1  -7     1562.35     1470.84     47.10 o
   2   1  -7      602.18      489.40     24.20 o
   3   1  -7      391.44      382.40     75.72 o
   4   1  -7      985.26      909.75     42.51 o
   5   1  -7     1890.61     1779.75     96.65 o
   6   1  -7      666.24      642.02     33.72 o
   7   1  -7       18.08       25.87     12.16 o
   8   1  -7      498.93      393.17     25.63 o
   9   1  -7      842.95      762.10     37.58 o
  10   1  -7      549.64      482.45     49.51 o
  11   1  -7      117.82       73.78     24.27 o
  22   1  -7      395.25      364.99     54.36 o
   1   2  -7      735.63      686.51     28.48 o
   2   2  -7      472.95      428.37     22.93 o
   3   2  -7     2986.46     3001.85    114.93 o
   4   2  -7      368.68      322.94     22.76 o
   5   2  -7      123.83       93.07     18.28 o
   6   2  -7      120.40      128.04     15.86 o
   7   2  -7     1377.05     1315.06     46.05 o
   8   2  -7      266.07      183.42     25.29 o
   9   2  -7      304.64      320.34     38.83 o
  10   2  -7      343.23      280.54     41.74 o
  11   2  -7     1238.97     1066.83     81.54 o
  19   2  -7      294.76      268.89     46.59 o
   0   3  -7     1167.62     1081.39     55.33 o
   1   3  -7     1847.83     1737.59     56.86 o
   2   3  -7      325.35      308.27     65.52 o
   3   3  -7      331.28      386.03     25.73 o
   4   3  -7     1214.15     1199.98     53.85 o
   5   3  -7     1682.34     1591.02    105.81 o
   6   3  -7      688.18      571.76     58.24 o
   7   3  -7      132.19       45.62     29.12 o
   8   3  -7      459.03      309.66     42.71 o
   9   3  -7      904.62      885.30     64.07 o
   0   0  -6     3666.86     3566.44    159.20 o
   2   0  -6       19.38       -8.74     17.16 o
   4   0  -6     1576.28     1544.57     55.28 o
   6   0  -6      576.96      579.49     29.99 o
   8   0  -6     1030.69     1051.51     75.72 o
  10   0  -6     1338.42     1359.99     78.63 o
  12   0  -6     2431.28     2399.63    116.49 o
  14   0  -6     4617.82     4756.55    182.50 o
  24   0  -6      847.12      763.96     88.34 o
   1   1  -6     1449.49     1390.19     78.60 o
   2   1  -6      234.72      235.60     14.64 o
   3   1  -6     2459.86     2390.44     56.95 o
   4   1  -6      271.36      219.99     15.97 o
   5   1  -6      287.35      249.46     18.35 o
   6   1  -6       81.32       78.80     12.81 o
   7   1  -6     2536.80     2529.75     68.37 o
   8   1  -6      966.87      975.30     36.92 o
   9   1  -6      183.01      165.84     24.67 o
  10   1  -6     1418.70     1397.24     61.23 o
  11   1  -6     1954.26     1929.31     64.02 o
  12   1  -6      678.66      623.21     52.42 o
  13   1  -6      210.08      209.68     24.27 o
  14   1  -6     1779.48     1609.46    102.90 o
  21   1  -6      782.54      976.55     86.39 o
  22   1  -6      136.16      196.09     45.62 o
  23   1  -6       20.46      -38.83     38.83 o
  24   1  -6      695.31      750.37     86.39 o
   0   2  -6      975.11     1012.62     52.42 o
   1   2  -6     1859.11     1849.70     64.45 o
   2   2  -6      647.74      612.09     26.50 o
   3   2  -6     1906.92     1861.35     79.96 o
   4   2  -6      233.13      210.39     14.82 o
   5   2  -6      821.72      723.37     38.17 o
   6   2  -6      318.85      334.25     16.70 o
   7   2  -6       97.84       99.26     23.62 o
   8   2  -6      187.72      194.99     23.22 o
   9   2  -6     1313.27     1380.61     53.17 o
  10   2  -6      142.85      138.44     20.98 o
  11   2  -6      268.10      237.20     23.76 o
  12   2  -6      105.81       67.95     24.27 o
  13   2  -6     3364.40     3382.00    178.61 o
  14   2  -6      570.38      546.52     41.74 o
  18   2  -6      193.69      245.59     35.92 o
  19   2  -6      738.26      900.83     66.01 o
  20   2  -6      265.72      273.74     42.71 o
  21   2  -6       94.25      158.23     38.83 o
  22   2  -6       38.21       14.56     35.92 o
  23   2  -6      621.52      587.29     63.10 o
  24   2  -6      114.40      108.72     37.86 o
   1   3  -6      610.41      619.93     33.98 o
   2   3  -6     3314.11     3517.98     90.96 o
   3   3  -6     1986.93     1923.76     61.27 o
   4   3  -6     1298.60     1213.06     37.01 o
   5   3  -6      157.67      161.50     27.67 o
   6   3  -6      503.53      485.95     85.91 o
   7   3  -6     1169.31     1266.05    118.43 o
   8   3  -6     1582.81     1565.75    118.43 o
   9   3  -6       44.65       34.03     19.18 o
  10   3  -6       60.08       60.94     28.15 o
  11   3  -6     1774.95     1683.58     81.06 o
  12   3  -6     1405.54     1296.83    148.04 o
  13   3  -6      414.16      449.44     93.19 o
  14   3  -6      141.53      124.25     21.36 o
  15   3  -6      711.23      778.52     57.27 o
  16   3  -6      472.89      408.68     35.92 o
  17   3  -6      840.44      876.56     66.98 o
  18   3  -6       96.02       74.75     31.06 o
   0   4  -6     3865.26     4211.97    159.20 o
   1   4  -6     1101.32     1224.35     38.83 o
   2   4  -6      238.09      230.64     12.62 o
   3   4  -6      373.74      408.68     29.12 o
   4   4  -6     2217.37     2406.43    116.49 o
   5   4  -6     1145.69     1351.25     66.01 o
   6   4  -6     2027.49     2313.24     98.04 o
   2   0  -5     7680.36     7645.75    211.31 o
   4   0  -5     3304.96     3326.83     85.11 o
   6   0  -5     2793.27     2639.66    152.89 o
   8   0  -5     3478.07     3542.71     93.38 o
  10   0  -5     1561.58     1577.51    119.40 o
  12   0  -5     6004.79     6102.11    167.92 o
  16   0  -5     3698.50     3890.66     97.07 o
  24   0  -5      404.80      497.98     58.24 o
  26   0  -5      866.90      966.84     92.22 o
   0   1  -5      731.00      864.92     54.36 o
   1   1  -5     2341.12     2363.73     56.89 o
   2   1  -5      926.45     1041.23     40.35 o
   3   1  -5     2706.18     2766.60     54.51 o
   4   1  -5     1027.33     1047.09     27.85 o
   5   1  -5     2930.99     2922.78     56.47 o
   6   1  -5      405.23      392.92     21.16 o
   7   1  -5       65.52       68.97      8.07 o
   8   1  -5      677.79      656.23     23.84 o
   9   1  -5     2784.44     2724.30     57.87 o
  10   1  -5       10.96        3.23      5.62 o
  11   1  -5      467.78      466.84     23.90 o
  12   1  -5      682.76      729.84     42.71 o
  13   1  -5     1207.76     1187.48     61.64 o
  14   1  -5     2093.53     2374.39     99.98 o
  15   1  -5      732.41      795.99     45.62 o
  16   1  -5      552.65      577.58     40.77 o
  17   1  -5      611.89      708.63     28.15 o
  18   1  -5      899.85      922.19     55.33 o
  19   1  -5      162.59      144.64     21.36 o
  20   1  -5      174.23      154.35     28.15 o
  21   1  -5      141.36       99.01     34.95 o
  22   1  -5     1404.69     1494.92    108.72 o
  23   1  -5     1015.23     1003.73     91.25 o
  24   1  -5      473.98      364.99     59.21 o
  25   1  -5       62.20       68.34     52.90 o
  26   1  -5      809.89     1000.93     72.67 o
   1   2  -5     2145.68     2258.25     49.32 o
   2   2  -5     1320.85     1355.65     31.99 o
   3   2  -5     1911.88     1914.88     43.17 o
   4   2  -5     1280.22     1357.53     34.09 o
   5   2  -5     1135.97     1205.39     30.61 o
   6   2  -5      232.46      239.12     12.23 o
   7   2  -5     2826.96     2853.60    122.03 o
   8   2  -5      523.92      505.20     28.96 o
   9   2  -5      489.76      485.69     22.50 o
  10   2  -5      652.22      708.82     35.91 o
  11   2  -5     3559.84     3500.48    121.34 o
  12   2  -5      577.38      608.92     73.78 o
  13   2  -5        4.22        7.64     29.61 o
  14   2  -5      516.49      500.89     44.65 o
  15   2  -5      958.75      973.64     67.95 o
  16   2  -5      132.29      138.06     17.96 o
  17   2  -5      321.64      334.73     31.55 o
  18   2  -5      590.12      475.66     43.68 o
  19   2  -5     1121.89     1152.83     53.62 o
  20   2  -5      393.20      356.65     29.71 o
  21   2  -5     1406.59     1648.29    111.63 o
  22   2  -5       15.89       78.63     34.95 o
  23   2  -5      104.79      149.49     36.89 o
  24   2  -5       53.91      129.11     42.71 o
  25   2  -5      872.32      896.95     88.34 o
  26   2  -5      133.72      139.15     33.03 o
   0   3  -5     2509.78     2611.41     84.58 o
   1   3  -5     2932.17     3068.07     67.97 o
   2   3  -5      277.88      280.13     29.14 o
   3   3  -5     1177.91     1225.12     30.88 o
   4   3  -5     2781.30     2837.60     57.68 o
   5   3  -5     3445.20     3380.03    176.63 o
   6   3  -5     2162.93     2241.36     65.26 o
   7   3  -5      156.84      164.73     19.90 o
   8   3  -5      422.00      429.35     27.35 o
   9   3  -5     2270.47     2322.97    232.97 o
  10   3  -5     2494.78     2633.04    117.94 o
  11   3  -5      561.98      513.08     23.69 o
  12   3  -5      427.49      410.56     22.42 o
  13   3  -5     1504.42     1574.84     81.76 o
  14   3  -5     1813.34     1817.54     65.21 o
  15   3  -5      748.40      785.92    111.63 o
  16   3  -5      390.41      306.55     47.57 o
  17   3  -5      174.18      173.58     63.10 o
  18   3  -5      671.89      729.98     65.04 o
  19   3  -5     1146.79     1306.60     78.63 o
  20   3  -5      358.76      314.51     47.57 o
  21   3  -5       48.94       55.54     22.33 o
  22   3  -5      425.75      354.31     50.48 o
  23   3  -5      535.40      442.65     67.95 o
  10   4  -5      742.40      752.31     33.98 o
  11   4  -5      149.68      139.78     15.53 o
  12   4  -5     2561.72     2637.46    114.55 o
  13   4  -5      260.78      208.71     22.33 o
  14   4  -5      128.03      103.87     20.39 o
  15   4  -5      138.94       99.98     22.33 o
  16   4  -5     1708.95     1634.70     98.04 o
   0   0  -4    21798.11    20853.11    726.10 o
   2   0  -4     1043.34     1009.89     61.16 o
   4   0  -4    13323.35    12605.43    263.07 o
   6   0  -4    17151.51    17325.84    396.06 o
   8   0  -4     1953.17     2013.03    105.81 o
  10   0  -4    13076.11    12959.41    279.80 o
  12   0  -4      438.34      500.36     45.14 o
  14   0  -4     4306.94     4310.90    168.91 o
  16   0  -4     3094.13     3331.53     87.37 o
  18   0  -4     1224.26     1312.42     38.83 o
  20   0  -4     1166.34     1179.43     49.51 o
  22   0  -4      383.40      316.46     45.62 o
  24   0  -4      292.41      350.43     57.27 o
  26   0  -4       82.00      106.78     40.77 o
  28   0  -4      201.41      167.94     56.30 o
   1   1  -4     6988.94     7077.45    127.73 o
   2   1  -4     3501.91     3577.40     65.08 o
   3   1  -4     2160.97     2058.63     44.92 o
   4   1  -4      908.13      905.25     30.42 o
   5   1  -4      484.23      535.59     14.95 o
   6   1  -4      710.90      684.17     28.16 o
   7   1  -4     3729.04     3673.36     66.13 o
   8   1  -4     3052.20     3153.42     54.57 o
   9   1  -4      960.89      995.71     21.64 o
  10   1  -4       30.09       32.31      9.14 o
  11   1  -4     3652.10     3930.58     79.77 o
  12   1  -4     1173.19     1216.80     32.94 o
  13   1  -4      460.86      412.80     17.63 o
  14   1  -4       23.70       -9.98      9.98 o
  15   1  -4      624.03      657.18     39.80 o
  16   1  -4       57.79       77.66     11.65 o
  17   1  -4      292.40      322.28     19.41 o
  18   1  -4        9.30       11.31     12.13 o
  19   1  -4       84.63       87.28     12.45 o
  20   1  -4      635.05      681.37     35.43 o
  21   1  -4      902.24      847.31     86.39 o
  22   1  -4      181.58      114.55     37.86 o
  23   1  -4        8.65       13.59     25.40 o
  24   1  -4      363.88      383.24     36.33 o
  25   1  -4      519.21      566.26     50.05 o
  26   1  -4       29.10       60.46     27.96 o
  27   1  -4        5.29       21.49     50.48 o
  28   1  -4      482.62      502.73     50.57 o
   0   2  -4      312.32      293.73     13.27 o
   1   2  -4     1874.12     1793.66     32.45 o
   2   2  -4     3991.39     4277.07     75.25 o
   3   2  -4     4118.60     4283.52     79.02 o
   4   2  -4     2938.18     3209.79     84.33 o
   5   2  -4     2765.02     2868.86     97.33 o
   6   2  -4      518.27      484.70     26.16 o
   7   2  -4      163.10      154.63     12.88 o
   8   2  -4      198.85      220.38     11.95 o
   9   2  -4     3173.97     3254.93     83.53 o
  10   2  -4      591.71      637.03     28.55 o
  11   2  -4      231.75      236.10     25.90 o
  12   2  -4     1908.90     1894.81     83.98 o
  13   2  -4     2599.89     2828.50     93.91 o
  14   2  -4      462.10      496.33     24.87 o
  15   2  -4       76.10      110.89     13.13 o
  16   2  -4       25.38       27.88     15.05 o
  17   2  -4      746.42      771.72     38.74 o
  18   2  -4     1212.32     1295.98     43.94 o
  19   2  -4      663.91      662.39     52.90 o
  20   2  -4      310.37      309.00     24.68 o
  21   2  -4      410.27      419.10    121.83 o
  22   2  -4      175.06      139.78     19.82 o
  23   2  -4     1309.99     1555.10     98.04 o
  24   2  -4      137.91      116.49     32.03 o
  25   2  -4      118.26       80.88     25.65 o
  26   2  -4       12.25       25.16     38.34 o
  27   2  -4      628.60      719.28     54.86 o
   1   3  -4     2828.75     2917.32     60.18 o
   2   3  -4     1645.83     1698.87     37.61 o
   3   3  -4     7573.01     7774.97    142.93 o
   4   3  -4       46.76       72.74     12.03 o
   5   3  -4      508.32      588.49     22.85 o
   6   3  -4     1339.34     1374.99     40.53 o
   7   3  -4     6504.44     6559.67    117.27 o
   8   3  -4      889.45      926.27     25.86 o
   9   3  -4     1484.36     1440.72     65.25 o
  10   3  -4     1409.39     1450.87     44.98 o
  11   3  -4     1972.28     1911.20     98.04 o
  12   3  -4     2523.85     2552.14     84.29 o
  13   3  -4     2003.70     1917.50     78.17 o
  14   3  -4      348.77      335.40     22.24 o
  15   3  -4      214.01      224.45     19.82 o
  16   3  -4     2943.31     3009.91    191.23 o
  17   3  -4      680.96      654.26     79.11 o
  18   3  -4      261.28      261.51     34.46 o
  19   3  -4       13.19       -2.56     14.68 o
  20   3  -4     1751.56     1852.16     85.29 o
  21   3  -4      611.17      629.62     37.72 o
  22   3  -4      947.39      983.00     99.50 o
  23   3  -4      147.20      209.66     31.23 o
  24   3  -4      227.49      184.44     44.65 o
  25   3  -4      158.57      114.55     47.57 o
  26   3  -4      844.50      862.87     76.20 o
   1   4  -4      125.15       82.38     17.00 o
   2   4  -4        3.26        4.45     13.08 o
   3   4  -4      342.80      299.94     25.37 o
   4   4  -4     1802.99     1779.12    186.38 o
   5   4  -4        7.28       -1.50     12.93 o
   6   4  -4      517.32      431.97     39.80 o
   7   4  -4       59.26       59.21     26.21 o
   8   4  -4     1736.23     1646.35    103.87 o
   9   4  -4      128.50       95.13     31.06 o
  10   4  -4     1699.21     1641.24     55.48 o
  11   4  -4      127.90      110.28     26.69 o
  12   4  -4     1312.19     1343.57     50.12 o
  13   4  -4      777.75      699.89     45.62 o
  14   4  -4     2480.75     2319.06    121.34 o
  15   4  -4       20.84       57.27     22.33 o
  16   4  -4       77.38       45.62     24.27 o
  17   4  -4       20.99       35.92     21.36 o
  18   4  -4     3243.28     3382.98    191.23 o
  19   4  -4      376.68      301.90     39.80 o
  20   4  -4      330.04      441.68     43.68 o
  21   4  -4       44.36        7.19     17.60 o
  22   4  -4     1422.36     1407.55    113.57 o
  23   4  -4       83.05       75.72     27.18 o
  24   4  -4      769.26      660.09     70.86 o
  22   5  -4      325.44      403.82     57.27 o
  23   5  -4      108.89      115.52     43.68 o
   2   0  -3    20680.85    20970.12    525.01 o
   4   0  -3     2698.36     2519.27    118.91 o
   6   0  -3     9498.10     9585.29    201.98 o
   8   0  -3    15465.50    15788.83    320.92 o
  10   0  -3      953.94      959.71     28.14 o
  12   0  -3     8003.59     7983.12    177.64 o
  14   0  -3      228.76      238.98     17.47 o
  16   0  -3     5278.82     5164.80    226.18 o
  18   0  -3      524.75      540.69     23.30 o
  20   0  -3     2119.56     2227.81     60.18 o
  22   0  -3     2586.23     2676.29     90.28 o
  24   0  -3      272.63      252.39     44.65 o
  26   0  -3      893.11     1146.43    103.87 o
  28   0  -3       76.20       65.04     51.45 o
   0   1  -3    14123.16    15111.91    377.52 o
   1   1  -3     6263.43     6308.93    105.02 o
   2   1  -3      446.51      505.07     18.21 o
   3   1  -3     2057.66     2177.51     39.82 o
   4   1  -3     1891.03     1971.62     38.66 o
   5   1  -3     5181.76     5113.94    112.37 o
   6   1  -3     1500.24     1514.28     31.16 o
   7   1  -3      168.92      174.90      6.47 o
   8   1  -3     1710.46     1802.27     35.84 o
   9   1  -3     4811.29     4832.01     85.23 o
  10   1  -3     2888.61     2977.51     57.58 o
  11   1  -3      642.24      714.46     21.05 o
  12   1  -3      455.64      447.28     21.23 o
  13   1  -3     1792.02     1733.51     44.57 o
  14   1  -3      838.04      812.06     28.04 o
  15   1  -3     1682.73     1721.06     34.52 o
  16   1  -3      824.83      822.15     22.68 o
  17   1  -3      538.60      518.13     38.49 o
  18   1  -3     1594.74     1670.09     47.95 o
  19   1  -3     1171.61     1271.34     52.90 o
  20   1  -3      119.54      112.73     28.64 o
  21   1  -3       26.48       34.75     10.95 o
  22   1  -3     1770.67     1838.81     60.12 o
  23   1  -3      891.74      974.23     78.14 o
  24   1  -3      177.07      178.44     37.37 o
  25   1  -3       30.30      -13.22     32.52 o
  26   1  -3      350.62      387.63     39.43 o
  27   1  -3      219.02      224.18     87.85 o
  28   1  -3      278.57      268.00     43.49 o
  29   1  -3       87.56       96.84     33.49 o
   1   2  -3     3072.20     3145.23     49.10 o
   2   2  -3     1297.73     1330.80     37.31 o
   3   2  -3     4620.27     4952.20     93.01 o
   4   2  -3     1379.42     1474.33     34.22 o
   5   2  -3     1832.38     2042.35     61.76 o
   6   2  -3      452.33      494.48     16.26 o
   7   2  -3     1060.92      996.62     32.87 o
   8   2  -3     2604.99     2673.38     74.13 o
   9   2  -3     1466.03     1652.01     37.24 o
  10   2  -3      637.85      683.20     18.31 o
  11   2  -3     3999.08     4138.00    137.31 o
  12   2  -3      317.07      311.36     12.48 o
  13   2  -3      967.74      959.88     47.92 o
  14   2  -3     1315.42     1292.73     35.25 o
  15   2  -3     4304.92     4281.18    110.15 o
  16   2  -3      227.02      216.08     18.44 o
  17   2  -3      202.57      202.58     15.98 o
  18   2  -3      398.14      417.55     21.46 o
  19   2  -3      566.88      526.86     25.58 o
  20   2  -3      464.56      441.22     31.06 o
  21   2  -3     1648.48     1710.00     55.94 o
  22   2  -3       69.92       67.43     19.93 o
  23   2  -3      137.24      129.87     28.64 o
  24   2  -3      245.58      244.23     27.65 o
  25   2  -3     1655.06     1911.09     96.29 o
  26   2  -3      153.29      131.73     30.78 o
  27   2  -3       23.45       48.67     40.77 o
  28   2  -3      263.39      167.47     40.73 o
   0   3  -3     4964.12     4804.12    187.35 o
   1   3  -3     4359.97     4193.13    124.57 o
   2   3  -3      644.69      660.09     31.18 o
   3   3  -3     2434.39     2587.74     83.48 o
   4   3  -3     2442.84     2466.89     96.10 o
   5   3  -3     6228.59     6179.33    168.65 o
   6   3  -3     5439.52     5620.98    121.21 o
   7   3  -3      294.99      282.18     28.07 o
   8   3  -3     1727.43     1722.50     40.88 o
   9   3  -3     5085.78     5019.02    111.97 o
  10   3  -3     2303.83     2298.50     54.32 o
  11   3  -3     2231.47     2279.25     55.62 o
  12   3  -3     1281.14     1274.98     61.22 o
  13   3  -3     1706.42     1661.62    113.65 o
  14   3  -3     1526.10     1506.73     95.22 o
  15   3  -3      891.14      949.08     44.64 o
  16   3  -3     1534.56     1539.96    119.88 o
  17   3  -3      118.28      121.51     42.23 o
  18   3  -3     2450.48     2368.00     94.33 o
  19   3  -3     1489.31     1414.65     53.14 o
  20   3  -3      272.71      251.07     28.64 o
  21   3  -3       15.95        6.53     18.13 o
  22   3  -3      666.90      618.46     38.56 o
  23   3  -3      677.27      700.28     46.24 o
  24   3  -3      536.21      527.74     84.45 o
  25   3  -3      261.14      238.78     26.85 o
  26   3  -3       13.71       15.24     30.54 o
  27   3  -3       38.47      -33.61     33.61 o
   1   4  -3      469.48      517.58     28.12 o
   2   4  -3     4114.23     4087.25    120.66 o
   3   4  -3     3163.72     3244.98    112.47 o
   4   4  -3     1021.48     1000.76     44.27 o
   5   4  -3      208.69      203.46     32.52 o
   6   4  -3     3306.86     3231.51    103.24 o
   7   4  -3      126.16      100.73     14.37 o
   8   4  -3     2865.07     2916.40    184.44 o
   9   4  -3      380.73      352.75     24.27 o
  10   4  -3     1009.39     1027.04     30.02 o
  11   4  -3      258.35      330.80     20.31 o
  12   4  -3     3252.23     3154.00     85.81 o
  13   4  -3      955.55      969.08     73.29 o
  14   4  -3     1245.85     1218.44     55.48 o
  15   4  -3      790.81      751.34     54.36 o
  16   4  -3     1543.51     1592.96     94.16 o
  17   4  -3       17.69      -11.65     24.27 o
  18   4  -3      107.86       66.01     26.21 o
  19   4  -3      997.69      925.10     63.10 o
  20   4  -3     2275.74     2264.06    183.95 o
  21   4  -3      316.02      322.52     31.91 o
  22   4  -3      644.83      585.05     45.01 o
  23   4  -3      227.33      181.48     85.42 o
  24   4  -3      635.85      637.29     71.35 o
  25   4  -3       60.63       40.43     21.85 o
  26   4  -3      534.11      519.34     46.59 o
   0   5  -3      991.01      941.60     58.24 o
   1   5  -3      721.67      626.12     55.33 o
   2   5  -3      416.56      373.73     39.80 o
   8   5  -3      750.09      692.13     60.18 o
   9   5  -3      605.14      546.52     61.16 o
  19   5  -3      982.84      851.33     79.60 o
  21   5  -3      378.20      391.20     55.33 o
  22   5  -3      897.87     1135.75     93.19 o
  23   5  -3      763.57      658.15     70.86 o
  24   5  -3      441.64      402.85     60.18 o
  21   6  -3      798.36      794.05     83.48 o
  22   6  -3       77.72       13.59     28.15 o
   2   0  -2     6561.34     6774.68    272.29 o
   4   0  -2    10133.87    10001.79    481.96 o
   6   0  -2     1567.48     1500.98     37.29 o
   8   0  -2    10787.66    10502.41    212.08 o
  10   0  -2    11542.03    11374.19    193.96 o
  12   0  -2     3376.70     3723.70    119.40 o
  14   0  -2     5696.78     5803.14    112.50 o
  16   0  -2      197.34      188.06      9.99 o
  18   0  -2     5649.42     6052.85    125.83 o
  20   0  -2     1498.37     1506.56     46.59 o
  22   0  -2     2965.69     2971.39     85.42 o
  24   0  -2     3364.40     3447.04    131.05 o
  26   0  -2       40.06      -30.09     42.71 o
  28   0  -2      897.80     1129.92     99.98 o
  30   0  -2      289.05      290.25     54.36 o
   1   1  -2    25441.92    24057.57    469.71 o
   2   1  -2     1277.84     1377.40     30.57 o
   3   1  -2      218.70      187.18      6.94 o
   4   1  -2     6695.05     6857.65    133.53 o
   5   1  -2      229.33      237.43     14.09 o
   6   1  -2     1741.35     1719.09     34.93 o
   7   1  -2     6965.30     7085.72    119.68 o
   8   1  -2      131.83      120.35      7.95 o
   9   1  -2     2935.22     3238.09     71.33 o
  10   1  -2     3556.35     3733.40     81.91 o
  11   1  -2     8274.65     8426.99    245.72 o
  12   1  -2      132.32      126.28      5.18 o
  13   1  -2      802.36      799.01     27.85 o
  14   1  -2     4387.12     4443.45    107.17 o
  15   1  -2      728.58      720.44     27.32 o
  16   1  -2     1869.36     1886.68     31.40 o
  17   1  -2     3063.90     3092.69     65.85 o
  18   1  -2      664.43      643.74     21.20 o
  19   1  -2      133.10      104.05      9.42 o
  20   1  -2     4112.46     4219.51     76.14 o
  21   1  -2     1165.99     1159.30     27.49 o
  22   1  -2      376.70      379.40     21.84 o
  23   1  -2      214.75      206.52     28.15 o
  24   1  -2     1706.84     1839.99    200.45 o
  25   1  -2     1036.70     1080.84     55.33 o
  26   1  -2      899.04      943.00     45.68 o
  27   1  -2      250.51      242.31     86.88 o
  28   1  -2       70.14       81.86     41.26 o
  29   1  -2      139.21      131.93     76.69 o
   0   2  -2      170.98      188.13      8.68 o
   1   2  -2     2051.15     2048.40     60.81 o
   2   2  -2      148.36      143.81      9.05 o
   3   2  -2     1144.21     1164.71     24.76 o
   4   2  -2      484.96      516.46     13.70 o
   5   2  -2     1203.43     1137.37     39.04 o
   6   2  -2      390.58      433.12     15.41 o
   7   2  -2      565.39      607.46     30.96 o
   8   2  -2      275.86      300.94     21.57 o
   9   2  -2     6798.94     6939.73    314.28 o
  10   2  -2      330.64      342.58     23.84 o
  11   2  -2      167.11      163.11     12.46 o
  12   2  -2      243.54      257.80      8.45 o
  13   2  -2     4688.46     4546.74     79.59 o
  14   2  -2      405.99      405.39     15.88 o
  15   2  -2      472.75      476.41     14.58 o
  16   2  -2      241.98      251.40     22.65 o
  17   2  -2     1493.69     1627.62     45.37 o
  18   2  -2      768.26      795.03     21.65 o
  19   2  -2     2915.11     2971.26     90.80 o
  20   2  -2      311.43      323.26     27.18 o
  21   2  -2      915.40      997.72     28.64 o
  22   2  -2       16.78        2.69      8.23 o
  23   2  -2     2678.23     2735.06    103.87 o
  24   2  -2      664.65      742.47     72.80 o
  25   2  -2       35.05       36.05     17.95 o
  26   2  -2      215.71      223.99     46.59 o
  27   2  -2      915.68      937.46     52.03 o
  28   2  -2       63.98       79.19     27.11 o
  29   2  -2      257.71      171.88     38.19 o
   1   3  -2     1232.31     1168.46     41.18 o
   2   3  -2    10762.46    10727.25    273.53 o
   3   3  -2     6538.40     6667.03    174.28 o
   4   3  -2     1249.60     1201.68     41.52 o
   5   3  -2     1363.39     1459.35     86.39 o
   6   3  -2     3565.22     3437.79    134.93 o
   7   3  -2     3148.45     2965.24     69.48 o
   8   3  -2     6612.51     6242.01    105.59 o
   9   3  -2      235.01      248.61     10.38 o
  10   3  -2      118.15      124.25      8.76 o
  11   3  -2     3706.76     3721.18     68.24 o
  12   3  -2     3859.53     3917.54     98.69 o
  13   3  -2     1693.27     1660.22     36.89 o
  14   3  -2      328.14      341.85     19.18 o
  15   3  -2     2979.85     3012.81     60.57 o
  16   3  -2      205.15      237.00     20.16 o
  17   3  -2     1685.27     1701.76     45.55 o
  18   3  -2      632.97      639.25     20.17 o
  19   3  -2        8.01       18.29      7.10 o
  20   3  -2      342.04      323.73     54.36 o
  21   3  -2     2022.10     2061.76    189.29 o
  22   3  -2      100.77      107.75     20.58 o
  23   3  -2      114.05      127.37     50.96 o
  24   3  -2      350.36      401.23     78.63 o
  25   3  -2      678.64      690.92     50.96 o
  26   3  -2       27.74       46.05     23.96 o
  27   3  -2      344.39      350.15     32.50 o
  28   3  -2      129.32       91.48     90.28 o
   0   4  -2     9401.33     9045.21    342.67 o
   1   4  -2     3159.18     3152.26     98.09 o
   2   4  -2      768.60      846.72     36.30 o
   3   4  -2      193.84      230.88     22.81 o
   4   4  -2     9045.78     9313.53    421.29 o
   5   4  -2     3496.06     3422.18    111.88 o
   6   4  -2     3021.62     3093.70     99.66 o
   7   4  -2     1276.13     1253.76     34.16 o
   8   4  -2     1264.29     1265.69     38.47 o
   9   4  -2     1298.46     1286.05     47.32 o
  10   4  -2     5994.51     6027.10    125.61 o
  11   4  -2     2305.57     2400.94     74.51 o
  12   4  -2       61.35       47.60     21.52 o
  13   4  -2      124.07      131.48     10.42 o
  14   4  -2     2374.54     2347.24     54.06 o
  15   4  -2      752.96      695.61     23.57 o
  16   4  -2      391.70      398.16     20.87 o
  17   4  -2     1045.78     1083.33     41.74 o
  18   4  -2      774.53      782.65     30.97 o
  19   4  -2      183.89      177.61     14.13 o
  20   4  -2      309.57      295.46     29.42 o
  21   4  -2      314.75      378.31     49.99 o
  22   4  -2      712.45      738.60     46.24 o
  23   4  -2      112.31      150.46     48.05 o
  24   4  -2      283.26      266.51     36.40 o
  25   4  -2       60.23       38.80     22.08 o
  26   4  -2      150.81      181.66     27.31 o
  27   4  -2      168.45      205.92     49.02 o
   1   5  -2     1722.47     1630.36     61.73 o
   2   5  -2     2117.77     2129.10    105.81 o
   3   5  -2     1565.52     1507.33     89.79 o
   4   5  -2      613.08      593.62     33.61 o
   5   5  -2       81.38      107.90     19.87 o
   6   5  -2     1817.69     1771.39     87.85 o
   7   5  -2      799.96      776.20     64.38 o
   8   5  -2     1781.95     1763.66     50.03 o
   9   5  -2      630.22      572.61     72.80 o
  10   5  -2       56.11       64.53     12.00 o
  11   5  -2      969.42      930.04     57.76 o
  12   5  -2      512.31      534.71     38.83 o
  13   5  -2      204.24      167.56     47.57 o
  14   5  -2      192.99      218.41     23.30 o
  15   5  -2      490.96      504.78     36.89 o
  16   5  -2      497.95      505.75     33.98 o
  17   5  -2      188.11      116.49     22.33 o
  18   5  -2      233.22      206.76     23.30 o
  19   5  -2      106.78       77.66     28.15 o
  20   5  -2      180.16      183.47     38.83 o
  21   5  -2      140.87       75.72     34.95 o
  22   5  -2      113.63      100.54     23.56 o
  23   5  -2      247.63      290.73     72.32 o
  24   5  -2      197.93      223.27     36.89 o
  25   5  -2      535.67      521.28     46.59 o
   7   6  -2      380.32      339.75     42.71 o
   8   6  -2        0.01       17.68     17.08 o
   9   6  -2     3912.60     3743.27    337.81 o
  10   6  -2     1066.70     1076.69     46.41 o
  11   6  -2     1331.15     1377.46     73.78 o
  12   6  -2      519.12      508.66     44.65 o
  13   6  -2      882.59      909.57     60.18 o
  14   6  -2      134.66       80.57     20.39 o
  15   6  -2     2021.17     2068.61    100.96 o
  16   6  -2      487.64      449.45     43.68 o
  19   6  -2      687.77      676.60     66.01 o
  20   6  -2       96.74      138.81     32.03 o
  21   6  -2       65.42       37.86     29.12 o
  22   6  -2      221.49      252.39     51.45 o
  23   6  -2      580.38      559.14     66.01 o
  11   7  -2      189.14      199.00     32.03 o
  12   7  -2     1391.98     1369.69     98.04 o
  13   7  -2      177.33      184.44     30.09 o
  14   7  -2       39.88       13.59     22.33 o
  20   7  -2      154.47      104.84     48.54 o
   4   0  -1     5433.95     5243.70    512.06 o
   6   0  -1    15444.18    14338.44   1181.37 o
   8   0  -1    20577.79    19307.71    391.20 o
  10   0  -1     8690.86     8883.35    201.91 o
  12   0  -1     6685.75     6182.01    136.39 o
  14   0  -1     1871.73     1911.41     43.58 o
  16   0  -1     8961.58     9166.94    431.49 o
  18   0  -1     1709.01     1811.25     84.45 o
  20   0  -1      445.65      530.43     50.96 o
  22   0  -1     2024.81     1968.30     61.16 o
  24   0  -1      858.51      842.59     44.65 o
  26   0  -1     1012.04      983.34     54.36 o
  28   0  -1      119.94      199.00     57.27 o
  30   0  -1      273.12      364.99     71.83 o
   0   1  -1    16253.19    14214.32    483.42 o
   1   1  -1     5207.21     5258.25    110.51 o
   2   1  -1      615.33      689.73     23.90 o
   3   1  -1     1137.16     1267.13     35.16 o
   4   1  -1     1896.85     1937.52     78.03 o
   5   1  -1     7146.26     7225.24    274.38 o
   6   1  -1     4409.49     4678.21    167.15 o
   7   1  -1       41.09       44.26      5.21 o
   8   1  -1      920.98      885.64     27.18 o
   9   1  -1     8567.61     8357.12    214.61 o
  10   1  -1     1149.71     1165.55     21.58 o
  11   1  -1     1667.07     1673.09     27.54 o
  12   1  -1     6761.48     7037.78    155.24 o
  13   1  -1     1496.83     1380.22     43.48 o
  14   1  -1     1744.30     1721.94     29.55 o
  15   1  -1     2796.19     2845.06     45.01 o
  16   1  -1      927.60      921.90     27.60 o
  17   1  -1      908.96      896.28     30.73 o
  18   1  -1     1298.13     1322.56     42.43 o
  19   1  -1     1760.13     1741.05     35.84 o
  20   1  -1      187.64      213.10     17.74 o
  21   1  -1        9.40        9.36      8.31 o
  22   1  -1      954.48      991.67     29.07 o
  23   1  -1     1895.81     1875.93     66.01 o
  24   1  -1      484.19      415.71     59.70 o
  25   1  -1       19.27       31.20     14.22 o
  26   1  -1      842.45      961.85    107.75 o
  27   1  -1      353.54      423.92     80.57 o
  28   1  -1      599.76      616.19     85.42 o
  29   1  -1       60.21       94.17     40.84 o
  30   1  -1      302.55      297.15     46.41 o
   1   2  -1     1059.55     1043.03     34.21 o
   2   2  -1     4449.65     4601.91     99.94 o
   3   2  -1     3065.79     2965.15     83.04 o
   4   2  -1     3322.39     3321.14     64.11 o
   5   2  -1     1648.53     1617.98     31.07 o
   6   2  -1      116.43      129.17      6.77 o
   7   2  -1     3229.58     3057.16     54.40 o
   8   2  -1     2857.00     2949.10     63.83 o
   9   2  -1      297.61      334.68     11.39 o
  10   2  -1      922.47      961.04     22.00 o
  11   2  -1     3272.38     3103.50     89.48 o
  12   2  -1      551.02      595.93     15.61 o
  13   2  -1      549.07      551.35     15.12 o
  14   2  -1      788.32      809.01     19.32 o
  15   2  -1     4546.66     4580.07     77.48 o
  16   2  -1      596.08      582.92     17.14 o
  17   2  -1     2274.70     2263.85     42.99 o
  18   2  -1      664.16      665.87     19.44 o
  19   2  -1     1227.96     1273.82     54.86 o
  20   2  -1      199.86      198.22     20.09 o
  21   2  -1     1787.24     1810.27     40.42 o
  22   2  -1      178.60      170.45     16.84 o
  23   2  -1      511.67      476.39     23.50 o
  24   2  -1      267.16      253.09     19.07 o
  25   2  -1     2159.00     2214.61     80.99 o
  26   2  -1      250.26      315.14     66.01 o
  27   2  -1       58.77       43.54     29.12 o
  28   2  -1       38.48       63.33     22.08 o
  29   2  -1     1191.75     1302.21     86.78 o
   0   3  -1    15952.51    15856.93    426.15 o
   1   3  -1     9198.72     9075.31    187.00 o
   2   3  -1     4098.87     4289.51     97.89 o
   3   3  -1      761.55      768.06     26.49 o
   4   3  -1    13702.61    13944.10    283.08 o
   5   3  -1     6978.52     6647.91    144.31 o
   6   3  -1       55.82       35.48      6.70 o
   7   3  -1      368.16      433.65     29.58 o
   8   3  -1     1586.52     1578.81     63.02 o
   9   3  -1     6507.60     6446.46    203.20 o
  10   3  -1     5784.54     5763.77    101.44 o
  11   3  -1     1897.27     1912.46     39.14 o
  12   3  -1      812.57      777.84     21.12 o
  13   3  -1     2922.63     2902.03     87.76 o
  14   3  -1     5201.65     5294.33     88.78 o
  15   3  -1     1936.41     1988.75     40.01 o
  16   3  -1      600.25      632.31     41.33 o
  17   3  -1      110.41       96.78     14.34 o
  18   3  -1     1698.54     1735.38     46.84 o
  19   3  -1     3279.75     3236.09     84.35 o
  20   3  -1     1195.49     1183.26     32.89 o
  21   3  -1       35.31       25.86      9.00 o
  22   3  -1      713.13      720.63     52.25 o
  23   3  -1      798.81      807.55     31.65 o
  24   3  -1      778.67      783.99     42.20 o
  25   3  -1      182.06      156.03     27.05 o
  26   3  -1      132.23      165.46     70.38 o
  27   3  -1       74.48      117.78     28.66 o
  28   3  -1      301.51      309.26     95.13 o
  29   3  -1      276.78      214.13     28.81 o
   1   4  -1      356.10      363.91     14.29 o
   2   4  -1     9989.76    10250.59    216.65 o
   3   4  -1     1153.25     1076.81     75.44 o
   4   4  -1     1616.75     1715.86     60.67 o
   5   4  -1      753.37      769.59     25.57 o
   6   4  -1     3482.10     3264.33     68.35 o
   7   4  -1     1713.19     1786.70     42.81 o
   8   4  -1     3521.31     3581.26     75.83 o
   9   4  -1     1027.66     1074.18     30.31 o
  10   4  -1     1585.19     1578.13     39.82 o
  11   4  -1      289.71      258.05     22.46 o
  12   4  -1     3638.51     3788.18    111.79 o
  13   4  -1     1039.05      989.63     32.42 o
  14   4  -1     1298.60     1254.78     31.27 o
  15   4  -1      718.45      736.04     44.17 o
  16   4  -1     1316.47     1297.97     34.55 o
  17   4  -1      539.59      539.64     23.79 o
  18   4  -1     1343.92     1244.20     71.68 o
  19   4  -1      185.52      182.21     16.04 o
  20   4  -1     1808.05     1757.39     62.78 o
  21   4  -1      360.52      351.13     34.46 o
  22   4  -1      365.44      378.23     29.63 o
  23   4  -1      219.17      240.07     76.69 o
  24   4  -1      830.05      864.30     50.96 o
  25   4  -1       83.28       93.35     22.66 o
  26   4  -1      413.65      350.96     33.36 o
  27   4  -1      193.12      164.85     31.59 o
   0   5  -1     3562.36     3478.44    110.28 o
   1   5  -1      302.46      267.26     20.97 o
   2   5  -1      392.65      383.83     21.41 o
   3   5  -1      152.03      162.19     17.86 o
   4   5  -1      472.28      442.01     21.98 o
   5   5  -1      535.49      520.86     23.13 o
   6   5  -1      397.92      422.02     21.91 o
   7   5  -1      439.99      394.46     19.32 o
   8   5  -1      663.00      665.68     25.55 o
   9   5  -1     1208.84     1236.32     40.10 o
  10   5  -1      336.30      351.50     22.33 o
  11   5  -1      496.24      415.54     24.95 o
  12   5  -1      677.75      685.34     29.30 o
  13   5  -1     1223.95     1148.70     42.02 o
  14   5  -1      761.11      669.53     31.02 o
  15   5  -1       29.39       30.37     12.83 o
  16   5  -1      292.24      287.02     59.21 o
  17   5  -1      641.58      587.24     75.74 o
  18   5  -1      723.17      788.54     43.20 o
  19   5  -1      714.18      664.07     36.06 o
  20   5  -1       71.25       32.36     19.55 o
  21   5  -1      706.13      597.00     47.57 o
  22   5  -1      493.82      466.92     40.77 o
  23   5  -1     1007.97     1092.07     67.95 o
  24   5  -1      197.79      171.82     34.95 o
  25   5  -1      195.24      204.82     37.86 o
  26   5  -1      195.16      149.49     38.83 o
   1   6  -1     4003.85     4028.51    181.53 o
   2   6  -1      201.28      137.84     25.24 o
   3   6  -1     3340.70     3647.01    166.96 o
   4   6  -1      420.29      362.08     33.98 o
   5   6  -1      102.75       68.92     25.24 o
   6   6  -1      109.58      153.24     20.87 o
   7   6  -1     5098.38     5318.92    169.86 o
   8   6  -1       67.27       32.35     16.88 o
   9   6  -1     1956.11     1890.47     76.56 o
  10   6  -1       95.29       95.96     43.68 o
  11   6  -1     3217.72     3103.55    240.25 o
  12   6  -1      150.38      120.81     30.58 o
  13   6  -1     1389.04     1426.66    128.14 o
  14   6  -1      242.23      248.10     30.58 o
  15   6  -1     1019.45     1051.29     77.66 o
  16   6  -1      120.88      136.87     27.18 o
  17   6  -1     2199.30     2264.96    101.62 o
  18   6  -1      198.47      200.31     23.22 o
  19   6  -1      127.72      172.79     34.95 o
  20   6  -1       99.56       62.13     30.09 o
  21   6  -1     1176.06     1116.33     72.80 o
  22   6  -1      113.63      137.84     27.18 o
  23   6  -1       37.09       22.33     24.27 o
  24   6  -1      147.93       97.07     32.03 o
   1   7  -1      725.79      709.60     50.48 o
   2   7  -1      579.50      513.51     46.59 o
   3   7  -1       80.64       93.19     30.09 o
   4   7  -1     1529.24     1616.26    100.96 o
   5   7  -1     1146.47     1163.90     80.57 o
   6   7  -1     1269.44     1180.06     60.99 o
   7   7  -1      193.68      156.97     22.86 o
   8   7  -1      648.09      597.52     39.37 o
   9   7  -1      707.67      716.79     58.73 o
  10   7  -1     3736.03     3655.19    401.39 o
  11   7  -1      600.41      644.56     59.21 o
  12   7  -1      325.04      275.69     37.86 o
  13   7  -1      567.94      571.76     54.36 o
  14   7  -1      801.81      948.40     70.86 o
  15   7  -1      141.31      152.40     34.95 o
  16   7  -1      204.90       71.83     32.03 o
  18   7  -1      613.51      873.65     83.48 o
  19   7  -1      210.29      137.84     52.42 o
  20   7  -1      310.00      258.21     50.48 o
  21   7  -1       77.32       71.83     28.15 o
   3   8  -1      202.68      151.43     34.95 o
   4   8  -1       40.51       31.06     26.21 o
   5   8  -1       44.79       33.00     31.06 o
   6   8  -1      462.44      558.17     56.30 o
   7   8  -1       93.35       56.30     33.98 o
   8   8  -1      145.91      173.76     39.80 o
   9   8  -1      360.87      343.64     51.45 o
  10   8  -1      673.02      664.95     60.18 o
  11   8  -1       21.39       37.86     33.98 o
  12   8  -1      100.64       11.65     34.95 o
  13   8  -1       34.93      117.46     37.86 o
  14   8  -1      487.87      409.65     54.36 o
  17   8  -1       53.35       40.77     34.95 o
   7   9  -1       87.65       80.57     35.92 o
   8   9  -1      413.68      442.65     61.16 o
   9   9  -1      583.48      572.73     74.75 o
  10   9  -1      658.52      728.04     79.60 o
  11   9  -1       19.88       -3.88     39.80 o
   4   0   0     4749.42     4367.30    118.43 o
   6   0   0    21291.52    17907.43    349.70 o
   8   0   0      284.69      225.27     11.19 o
  10   0   0    38154.55    36435.18   1203.70 o
  12   0   0     3711.93     4370.17    197.54 o
  14   0   0     6062.50     5703.99    318.40 o
  16   0   0     4680.67     4759.60    150.46 o
  18   0   0     1001.63      991.41     41.74 o
  20   0   0     1261.55     1336.69     55.33 o
  22   0   0      348.00      325.19     29.12 o
  24   0   0      751.73      722.22     44.65 o
  26   0   0      157.72       80.57     25.24 o
  28   0   0      317.47      231.03     33.00 o
  30   0   0       37.74        8.74     33.98 o
   1   1   0     2090.17     1671.19    215.02 o
   2   1   0    14533.10    12292.88    359.64 o
   3   1   0     6339.60     5977.35    164.60 o
   4   1   0     6103.14     5560.53    154.35 o
   5   1   0       96.98      120.17      5.80 o
   6   1   0      333.53      328.87     13.91 o
   7   1   0     4916.33     4691.73     79.04 o
   8   1   0     1654.85     1555.51     29.80 o
   9   1   0     1301.71     1280.80     35.14 o
  10   1   0     1129.13     1188.43     24.26 o
  11   1   0     1596.41     1523.52     28.58 o
  12   1   0      510.66      475.35     13.26 o
  13   1   0     1070.22     1063.30     40.87 o
  14   1   0      272.05      282.28     12.86 o
  15   1   0     2313.17     2301.03     47.99 o
  16   1   0      704.19      718.76     21.49 o
  17   1   0     2796.91     2730.95     60.56 o
  18   1   0       67.54       86.23     10.83 o
  19   1   0       10.60        2.63      7.39 o
  20   1   0       12.93        5.61      8.94 o
  21   1   0     1362.68     1343.53     36.54 o
  22   1   0      170.76      179.49     14.08 o
  23   1   0       86.36       95.57     13.70 o
  24   1   0     1212.89     1254.50     42.49 o
  25   1   0      547.71      620.35     31.37 o
  26   1   0       15.34       22.11     32.52 o
  27   1   0       32.90       25.72     27.67 o
  28   1   0      706.22      773.64     48.32 o
  29   1   0      288.44      211.06     49.51 o
  30   1   0      291.74      349.61     49.76 o
   0   2   0      276.44      344.13     15.79 o
   1   2   0     5379.41     5092.63    125.06 o
   2   2   0     4368.32     4379.96     97.11 o
   3   2   0       11.06       22.09      5.60 o
   4   2   0     2725.53     2851.22     49.45 o
   5   2   0      966.81      916.00     27.60 o
   6   2   0     4656.34     4646.26    198.06 o
   7   2   0       95.59      127.46      6.81 o
   8   2   0       29.80       19.30      6.61 o
   9   2   0     3569.98     3402.21     55.74 o
  10   2   0      676.64      653.31     15.63 o
  11   2   0      339.10      328.43     15.63 o
  12   2   0     2234.59     2180.13     60.60 o
  13   2   0     3612.89     3478.39     59.21 o
  14   2   0       68.36       81.24      7.28 o
  15   2   0      259.85      290.49     27.40 o
  16   2   0     1458.37     1463.46     31.51 o
  17   2   0      942.05      937.04     26.26 o
  18   2   0      416.27      401.89     23.79 o
  19   2   0     2369.70     2403.73     48.61 o
  20   2   0       25.42       18.06     14.05 o
  21   2   0     1019.14      948.44     27.75 o
  22   2   0      284.74      300.67     18.08 o
  23   2   0     1803.87     1825.13     54.87 o
  24   2   0      223.61      219.94     21.36 o
  25   2   0      386.76      393.24     28.15 o
  26   2   0       32.33       21.59     23.30 o
  27   2   0     1078.09     1070.98     57.54 o
  28   2   0       45.88       42.09     41.26 o
  29   2   0        2.43       60.84     61.16 o
  30   2   0        5.39       29.64     28.47 o
   1   3   0     5036.37     4881.89     95.33 o
   2   3   0     7368.08     7475.88    174.30 o
   3   3   0    14676.14    14165.32    314.98 o
   4   3   0      297.25      295.52     16.81 o
   5   3   0      195.54      198.66     10.83 o
   6   3   0     2653.40     2529.38     62.54 o
   7   3   0     9580.63     9061.05    160.84 o
   8   3   0     1428.35     1528.33     78.15 o
   9   3   0     3968.69     4138.10     78.60 o
  10   3   0     4383.52     4313.18     92.61 o
  11   3   0     2689.07     2628.92     46.76 o
  12   3   0     3383.53     3468.22     57.05 o
  13   3   0     4067.62     4166.95     69.25 o
  14   3   0     2413.61     2476.96     46.65 o
  15   3   0      464.29      448.25     14.49 o
  16   3   0     2272.16     2444.11     44.28 o
  17   3   0     2422.32     2467.35     44.87 o
  18   3   0     1574.68     1596.80     33.75 o
  19   3   0      173.78      129.82     18.47 o
  20   3   0     2015.12     2288.02     53.42 o
  21   3   0      543.45      590.68     38.33 o
  22   3   0      762.39      747.35     56.79 o
  23   3   0      112.70      125.23     19.90 o
  24   3   0      401.76      425.96     26.77 o
  25   3   0      276.12      251.36     43.68 o
  26   3   0      548.02      535.37     39.98 o
  27   3   0      103.18       33.30     67.47 o
  28   3   0      283.13      256.98     35.97 o
  29   3   0      102.03       85.03     31.97 o
   0   4   0    10409.91    10224.46    268.70 o
   1   4   0       20.63       27.20      9.67 o
   2   4   0     1130.78     1172.54     30.86 o
   3   4   0      118.39      125.46      9.52 o
   4   4   0     5640.71     5841.19    117.81 o
   5   4   0       34.11       55.95      8.03 o
   6   4   0      513.13      616.00     25.99 o
   7   4   0        7.27        7.78      7.50 o
   8   4   0     1777.06     1679.48     40.77 o
   9   4   0      337.28      340.39     16.55 o
  10   4   0     2606.23     2705.32     60.77 o
  11   4   0      174.85      173.96     12.07 o
  12   4   0     2663.03     2704.93     64.87 o
  13   4   0      504.00      524.38     18.64 o
  14   4   0     7456.52     7746.88    171.71 o
  15   4   0      107.58       96.59     11.14 o
  16   4   0     1216.90     1278.78     47.74 o
  17   4   0        0.69       11.28     18.45 o
  18   4   0     1019.24     1106.28     32.18 o
  19   4   0     1081.12     1106.58     33.61 o
  20   4   0     1095.30     1098.71     37.10 o
  21   4   0       52.76       64.70     14.08 o
  22   4   0     1330.35     1353.44     50.96 o
  23   4   0      158.47      138.93     21.36 o
  24   4   0     1192.62     1207.24     56.89 o
  25   4   0      234.89      218.17     30.57 o
  26   4   0      370.01      394.05     36.99 o
  27   4   0       12.12      -23.61     23.61 o
  28   4   0      769.69      792.09     68.92 o
   1   5   0       83.93       78.72     15.35 o
   2   5   0      376.52      390.77     25.21 o
   3   5   0      202.04      222.85     17.81 o
   4   5   0       35.51       29.77      9.24 o
   5   5   0      847.33      860.22     35.03 o
   6   5   0      417.88      365.42     16.98 o
   7   5   0       54.54       39.38      9.89 o
   8   5   0       47.98       37.02     11.18 o
   9   5   0      351.20      355.38     17.09 o
  10   5   0     1600.27     1620.29     49.35 o
  11   5   0      877.80      886.16     32.88 o
  12   5   0      400.92      419.64     21.55 o
  13   5   0      220.62      178.91     35.43 o
  14   5   0     1321.04     1319.92     62.30 o
  15   5   0     2815.17     2686.79     65.70 o
  16   5   0     1518.80     1513.57     53.49 o
  17   5   0      340.64      352.50     26.11 o
  18   5   0        0.17        4.40     10.68 o
  19   5   0     1496.15     1468.14     75.37 o
  20   5   0      723.80      702.45     34.14 o
  21   5   0     1491.70     1581.29     62.47 o
  22   5   0       38.77       -4.83     16.03 o
  23   5   0      448.47      400.91     36.89 o
  24   5   0      893.05      944.52     64.07 o
  25   5   0     1162.70     1083.33     69.89 o
  26   5   0      422.79      403.82     43.68 o
   0   6   0     1112.63     1152.12     66.49 o
   1   6   0     1234.57     1213.47     41.44 o
   2   6   0      933.10      897.63     34.71 o
   3   6   0      576.45      538.15     34.86 o
   4   6   0       29.90        6.94      9.51 o
   5   6   0     3058.35     3122.31     70.96 o
   6   6   0       17.21       25.52     13.76 o
   7   6   0      207.14      248.13     77.66 o
   8   6   0      125.21      108.94     15.43 o
   9   6   0     5179.62     5147.45    138.31 o
  10   6   0      225.50      168.09     17.96 o
  11   6   0      484.07      455.48     36.89 o
  12   6   0       22.37       18.70     12.56 o
  13   6   0     1811.00     1778.00     57.11 o
  14   6   0      389.72      332.60     88.34 o
  15   6   0     1790.53     1727.70    113.53 o
  16   6   0      108.48       86.94     16.19 o
  17   6   0     1348.17     1306.43     56.94 o
  18   6   0       24.68       10.82     16.81 o
  19   6   0     2285.06     2458.56    106.29 o
  20   6   0      159.65      160.23     23.78 o
  21   6   0        1.63        2.91     20.39 o
  22   6   0       33.75       33.98     25.24 o
  23   6   0     2654.51     2907.32    148.52 o
  24   6   0       10.97      -11.65     34.95 o
   1   7   0      638.51      613.75     36.99 o
   2   7   0     4543.93     4722.44    160.96 o
   3   7   0      203.63      199.92     61.16 o
   4   7   0      592.50      561.90     36.33 o
   5   7   0      383.62      411.98     31.65 o
   6   7   0     2333.98     2298.03     83.89 o
   7   7   0      404.82      382.48     49.51 o
   8   7   0     3729.43     3683.62    132.50 o
   9   7   0        8.70      -10.32     12.83 o
  10   7   0      340.93      311.01     26.42 o
  11   7   0     1161.39     1160.99     88.34 o
  12   7   0     1316.17     1431.82     98.04 o
  13   7   0       51.91       50.48     31.06 o
  14   7   0      137.52       31.06     30.09 o
  15   7   0      734.65      775.47     49.41 o
  16   7   0      825.35      943.00     53.18 o
  17   7   0      357.78      304.14     29.07 o
  18   7   0      209.21      152.00     40.77 o
  19   7   0      560.78      686.30     52.42 o
  20   7   0       21.86        7.77     24.27 o
  21   7   0      578.69      579.52     48.54 o
   0   8   0      648.17      714.45     61.16 o
   1   8   0      219.21      185.18     29.57 o
   2   8   0        2.31      -40.77     40.77 o
   3   8   0        3.29       39.80     33.98 o
   4   8   0      427.29      466.92     53.39 o
   5   8   0      222.50      204.82     36.89 o
   6   8   0        8.81      -17.47     20.39 o
   7   8   0      218.67      232.00     38.83 o
   8   8   0      683.75      644.56     59.21 o
   9   8   0       51.38       85.42     30.09 o
  10   8   0      215.47      128.14     39.80 o
  11   8   0      260.83      398.97     55.33 o
  12   8   0      390.73      378.58     54.36 o
  13   8   0       97.15      124.25     40.77 o
  14   8   0      290.07      363.05     54.36 o
  15   8   0       55.12      -10.18     42.71 o
  16   8   0      378.33      247.60     29.40 o
  17   8   0       59.19       49.51     26.21 o
   1   9   0      518.81      428.09     58.24 o
   2   9   0     1096.40     1047.41     98.04 o
   3   9   0      404.42      298.01     52.42 o
   4   9   0      269.02      282.48     48.54 o
   5   9   0       25.27       39.80     33.00 o
   6   9   0      499.71      430.03     70.86 o
   7   9   0      798.19      860.06     84.45 o
   8   9   0      588.10      591.17     69.89 o
   9   9   0      560.27      704.75     73.78 o
  10   9   0       59.00      -15.53     40.77 o
  11   9   0      240.24      232.97     51.45 o
  12   9   0      798.18      629.03     75.72 o
   4   0   1     5039.16     4560.15    364.99 o
   6   0   1    15951.09    14672.50    366.93 o
   8   0   1    21401.21    19657.17    492.16 o
  10   0   1     8132.46     8212.33    315.49 o
  12   0   1     6770.83     6469.88    181.53 o
  14   0   1     1772.69     1721.09     61.16 o
  16   0   1     8361.33     8678.28    236.86 o
  18   0   1     1601.00     1525.01     56.30 o
  20   0   1      453.52      462.06     31.06 o
  22   0   1     1982.43     1958.92     73.78 o
  24   0   1      797.16      727.07     47.57 o
  26   0   1      939.65     1036.73     63.10 o
  28   0   1      167.06      208.71     37.86 o
  30   0   1      196.42      129.11     30.09 o
   0   1   1    15292.20    13780.45    328.61 o
   1   1   1     5326.89     5061.39     80.83 o
   2   1   1      648.75      660.03     14.27 o
   3   1   1     1397.67     1365.64     43.86 o
   4   1   1     2474.28     2594.75     71.83 o
   5   1   1     7742.74     7664.59    243.62 o
   6   1   1     4880.11     4865.50    143.41 o
   7   1   1       36.16       46.38      4.74 o
   8   1   1      897.37      901.26     21.38 o
   9   1   1     8909.73     8620.78    288.47 o
  10   1   1     1387.76     1355.75     28.78 o
  11   1   1     1746.54     1785.72     54.13 o
  12   1   1     6505.34     6613.01    132.58 o
  13   1   1     1438.55     1339.69     52.37 o
  14   1   1     1435.20     1403.62     35.70 o
  15   1   1     2825.11     2807.79    113.82 o
  16   1   1      937.56      907.76     42.30 o
  17   1   1      823.57      877.12     42.46 o
  18   1   1     1151.67     1187.18     39.80 o
  19   1   1     1699.22     1650.03    104.35 o
  20   1   1      147.62      121.65     15.34 o
  21   1   1        2.73       20.39     13.04 o
  22   1   1      966.60      981.16     40.77 o
  23   1   1     1844.95     1908.50     58.00 o
  24   1   1      399.64      310.39     47.57 o
  25   1   1       25.50        9.03     33.98 o
  26   1   1      821.67      772.82     37.05 o
  27   1   1      316.16      343.99     43.68 o
  28   1   1      506.56      489.57     35.69 o
  29   1   1       80.19       86.23     22.30 o
  30   1   1      322.61      374.54     83.48 o
   1   2   1     1197.50     1218.95     27.31 o
   2   2   1     4438.66     4455.61     84.98 o
   3   2   1     3815.70     3528.25     82.03 o
   4   2   1     3306.22     3427.73     58.60 o
   5   2   1     1778.69     1844.68     50.53 o
   6   2   1      119.56      136.24      7.66 o
   7   2   1     3391.48     3271.59     65.36 o
   8   2   1     2875.99     2959.52     73.39 o
   9   2   1      299.05      343.74     11.69 o
  10   2   1      924.21      992.68     56.88 o
  11   2   1     3368.69     3158.79     68.17 o
  12   2   1      549.13      561.05     16.79 o
  13   2   1      704.98      665.04     19.14 o
  14   2   1      789.62      769.17     32.41 o
  15   2   1     4491.35     4365.91     78.13 o
  16   2   1      605.67      582.70     18.91 o
  17   2   1     1978.71     1953.89     44.17 o
  18   2   1      670.98      668.34     22.10 o
  19   2   1     1113.20     1155.95     48.32 o
  20   2   1      203.36      193.89     13.61 o
  21   2   1     1770.51     1819.21     54.44 o
  22   2   1      179.20      181.03     15.05 o
  23   2   1      498.31      508.11     26.42 o
  24   2   1      273.36      323.93     25.29 o
  25   2   1     2123.25     2105.66     99.98 o
  26   2   1      254.41      300.01     25.73 o
  27   2   1       38.98       59.36     20.75 o
  28   2   1       41.52       75.28     34.95 o
  29   2   1     1113.81      995.36     62.01 o
   0   3   1    14865.57    14756.03    371.00 o
   1   3   1     9361.09     9401.19    171.33 o
   2   3   1     3944.63     3977.75     78.33 o
   3   3   1      826.34      837.43     19.39 o
   4   3   1    13092.26    12618.27    220.67 o
   5   3   1     7235.94     7008.27    174.72 o
   6   3   1       24.33        6.66      4.62 o
   7   3   1      347.71      413.02     16.54 o
   8   3   1     1865.58     1980.23     49.05 o
   9   3   1     6478.25     6532.42    171.01 o
  10   3   1     5560.78     5849.04     89.89 o
  11   3   1     1937.91     1989.02    103.88 o
  12   3   1      939.93      918.79     26.43 o
  13   3   1     2859.69     2893.14     70.38 o
  14   3   1     4895.02     5089.02    199.48 o
  15   3   1     1927.67     1948.87     66.27 o
  16   3   1      582.53      579.12     32.36 o
  17   3   1       50.18       49.98      9.49 o
  18   3   1     2240.41     2253.52     56.60 o
  19   3   1     3180.47     3178.48     85.65 o
  20   3   1     1112.47     1107.67     32.26 o
  21   3   1       25.28       11.86     18.71 o
  22   3   1      851.41      858.64     36.03 o
  23   3   1      726.12      698.46     35.67 o
  24   3   1      830.16      796.48     36.49 o
  25   3   1      176.67      182.05     22.30 o
  26   3   1      109.46       83.48     16.56 o
  27   3   1       66.48       99.27     41.26 o
  28   3   1      428.49      314.16     36.36 o
  29   3   1      261.97      331.08     47.57 o
   1   4   1      339.65      336.54     23.63 o
   2   4   1     9329.58     9186.86    215.35 o
   3   4   1     1191.89     1134.21     30.05 o
   4   4   1     1397.09     1380.53     34.61 o
   5   4   1      754.27      833.43     20.29 o
   6   4   1     3565.28     3446.40     72.86 o
   7   4   1     1691.76     1740.06     40.07 o
   8   4   1     3381.38     3510.76     72.82 o
   9   4   1     1046.96     1134.44     27.07 o
  10   4   1     1611.86     1612.91     34.37 o
  11   4   1      303.02      322.35     11.69 o
  12   4   1     3565.80     3737.57     71.62 o
  13   4   1     1075.46     1065.98     26.22 o
  14   4   1     1270.58     1232.53     53.01 o
  15   4   1      733.15      756.03     27.05 o
  16   4   1     1535.79     1562.39     58.69 o
  17   4   1      511.18      533.59     28.76 o
  18   4   1     1291.00     1284.70     40.40 o
  19   4   1      199.46      198.08     14.98 o
  20   4   1     2060.06     2163.61     69.89 o
  21   4   1      371.52      409.90     46.59 o
  22   4   1      483.48      482.68     31.25 o
  23   4   1      223.10      209.30     22.86 o
  24   4   1      829.24      870.86     49.02 o
  25   4   1       87.11      100.89     21.22 o
  26   4   1      549.42      473.71     45.62 o
  27   4   1      190.17      221.33     41.74 o
   0   5   1     3282.55     3232.28    179.10 o
   1   5   1      199.87      144.92     14.81 o
   2   5   1      361.70      408.80     18.40 o
   3   5   1      181.09      183.89     17.50 o
   4   5   1      512.47      510.56     17.16 o
   5   5   1      373.39      323.61     15.41 o
   6   5   1      319.28      333.26     20.46 o
   7   5   1      468.79      434.14     32.09 o
   8   5   1      679.39      719.41     37.13 o
   9   5   1     1174.83     1168.81     38.06 o
  10   5   1      344.43      373.00     30.58 o
  11   5   1      444.03      434.43     18.18 o
  12   5   1      664.32      640.32     33.95 o
  13   5   1     1428.18     1432.75     45.08 o
  14   5   1      795.86      787.35     24.25 o
  15   5   1        5.29        2.02      8.91 o
  16   5   1      297.86      282.34     28.57 o
  17   5   1      688.63      715.54     27.20 o
  18   5   1      789.31      802.75    125.71 o
  19   5   1      763.82      867.25     37.77 o
  20   5   1       99.41       84.55     17.12 o
  21   5   1      701.82      617.59     40.29 o
  22   5   1      552.57      587.09     35.73 o
  23   5   1     1041.29      983.38     51.78 o
  24   5   1      278.11      300.92     38.83 o
  25   5   1      201.22      100.96     37.86 o
  26   5   1      177.48      147.55     36.89 o
   1   6   1     4025.51     3995.39     91.44 o
   2   6   1      209.18      214.59     31.33 o
   3   6   1     3094.29     3094.78    113.97 o
   4   6   1      429.50      440.81     19.36 o
   5   6   1       89.83      116.28     14.46 o
   6   6   1      104.89      100.88     10.91 o
   7   6   1     4851.38     5091.70    103.61 o
   8   6   1       72.63       80.43     10.94 o
   9   6   1     1917.40     1904.38     58.24 o
  10   6   1       93.01       77.06     22.33 o
  11   6   1     3415.01     3344.80     93.01 o
  12   6   1      150.88      152.37     12.28 o
  13   6   1     1254.27     1300.91     55.57 o
  14   6   1      245.78      242.03     25.78 o
  15   6   1     1123.27     1174.66     92.46 o
  16   6   1      113.14       98.26     18.13 o
  17   6   1     2300.40     2448.78     84.39 o
  18   6   1      198.81      231.15     51.93 o
  19   6   1      191.84      201.44     32.03 o
  20   6   1       92.89       61.40     19.98 o
  21   6   1     1219.03     1226.60    115.52 o
  22   6   1      113.42      132.47     41.26 o
  23   6   1       34.84       -8.74     33.00 o
  24   6   1      151.34      134.93     33.98 o
   0   7   1     9340.42     9625.71    386.35 o
   1   7   1      637.17      719.30    112.60 o
   2   7   1      651.16      662.85     98.04 o
   3   7   1       68.42       78.79     14.74 o
   4   7   1     1636.10     1602.32     54.86 o
   5   7   1      922.74      841.07     68.51 o
   6   7   1     1340.91     1352.46     52.45 o
   7   7   1      204.00      166.10     18.29 o
   8   7   1      632.68      644.73     29.37 o
   9   7   1      619.46      696.01     58.24 o
  10   7   1     3625.88     3448.98    193.17 o
  11   7   1      537.15      470.80     49.51 o
  12   7   1      290.83      238.49     37.37 o
  13   7   1      695.77      734.26     66.01 o
  14   7   1      926.41     1021.91     72.80 o
  15   7   1      124.47      134.39     21.22 o
  16   7   1      207.14      217.24     41.74 o
  17   7   1      532.66      638.45     38.78 o
  18   7   1      580.47      584.51     38.59 o
  19   7   1      246.40      180.43     25.85 o
  20   7   1      340.65      319.03     30.49 o
  21   7   1       82.86       56.30     28.15 o
   1   8   1      388.86      467.62     37.58 o
   2   8   1      581.64      629.89     79.11 o
   3   8   1      228.66      260.14     33.29 o
   4   8   1       79.06       90.57     47.57 o
   5   8   1       40.54       41.81     22.08 o
   6   8   1      442.43      400.08     75.72 o
   7   8   1      103.79      133.96     41.74 o
   8   8   1      152.25      230.06     47.57 o
   9   8   1      357.16      419.35     62.13 o
  10   8   1      648.03      655.24     60.18 o
  11   8   1       23.29       31.06     19.91 o
  12   8   1      152.39      150.62     35.43 o
  13   8   1       37.25       65.31     21.85 o
  14   8   1      476.65      507.07     50.96 o
  15   8   1      168.27      156.54     85.42 o
  16   8   1      593.18      555.98     36.45 o
  17   8   1       49.63       29.31     33.98 o
   0   9   1     1124.96     1065.86    101.93 o
   1   9   1      434.63      344.78     38.15 o
   2   9   1      241.87      351.56     44.55 o
   3   9   1       61.11      100.96     31.57 o
   4   9   1      978.04     1133.15     98.53 o
   5   9   1      261.22      268.89     57.27 o
   6   9   1      683.78      634.85     75.72 o
   7   9   1       76.26        3.88     42.71 o
   8   9   1      388.83      296.07     55.33 o
   9   9   1      531.27      535.84     75.72 o
  10   9   1      714.36      639.71     77.66 o
  11   9   1       25.27       69.43     35.91 o
   0   0   2    34363.94    31274.81   1061.00 o
   2   0   2     6821.64     7166.46    283.45 o
   4   0   2    11053.40    10507.27    514.48 o
   6   0   2     1998.62     1880.73     56.53 o
   8   0   2    11066.37    11074.03    288.31 o
  10   0   2    11141.85    11155.57    292.19 o
  12   0   2     3033.82     3319.88    102.90 o
  14   0   2     5953.89     5861.24    173.76 o
  16   0   2      196.30      194.14     26.21 o
  18   0   2     5894.05     5894.24    184.44 o
  20   0   2     1599.70     1620.14     70.86 o
  22   0   2     3185.59     3039.34    113.57 o
  24   0   2     3311.76     3414.04    131.05 o
  26   0   2        9.81       -5.82     21.36 o
  28   0   2      883.04      801.82     63.10 o
  30   0   2      287.11      204.82     36.89 o
   1   1   2    25931.02    22137.31    814.89 o
   2   1   2     1058.81     1173.63     31.59 o
   3   1   2      253.59      240.00     16.61 o
   4   1   2     6618.53     6658.17    195.39 o
   5   1   2      168.52      196.72     10.43 o
   6   1   2     1721.19     1717.50     38.24 o
   7   1   2     6782.50     6451.17    109.76 o
   8   1   2      116.38      127.06      8.67 o
   9   1   2     2918.18     2975.37     64.11 o
  10   1   2     3411.34     3515.28    173.76 o
  11   1   2     8532.92     8187.98    403.34 o
  12   1   2      212.97      211.38     15.79 o
  13   1   2      723.75      730.60     33.98 o
  14   1   2     4349.26     4429.93    205.31 o
  15   1   2      655.69      672.88     25.05 o
  16   1   2     1774.34     1809.43     45.64 o
  17   1   2     2993.28     3083.95     72.39 o
  18   1   2      650.46      639.56    122.31 o
  19   1   2      142.35      150.54     18.53 o
  20   1   2     4346.17     4413.25    103.98 o
  21   1   2     1124.94     1178.66    107.27 o
  22   1   2      389.75      366.85     23.99 o
  23   1   2      210.86      169.68     20.86 o
  24   1   2     1654.50     1648.71     60.18 o
  25   1   2     1018.69     1026.03     45.30 o
  26   1   2      926.84      867.03     42.86 o
  27   1   2      239.00      254.99    105.32 o
  28   1   2       79.26       46.98     19.07 o
  29   1   2      130.73       63.86     25.72 o
   0   2   2      181.91      197.98     12.83 o
   1   2   2     2054.24     2006.24     50.16 o
   2   2   2      154.64      179.10     10.65 o
   3   2   2     1378.61     1358.74     24.70 o
   4   2   2      474.54      493.64     11.38 o
   5   2   2     1405.75     1350.84     25.22 o
   6   2   2      411.24      465.04     15.97 o
   7   2   2      599.10      606.02     14.78 o
   8   2   2      274.96      295.67      9.53 o
   9   2   2     6566.29     6549.21    141.92 o
  10   2   2      326.14      404.83     25.64 o
  11   2   2      120.22      140.10      6.94 o
  12   2   2      233.93      253.46     15.34 o
  13   2   2     4767.00     4598.06    183.95 o
  14   2   2      404.41      397.16     19.76 o
  15   2   2      385.17      410.57     36.89 o
  16   2   2      242.17      209.89     17.25 o
  17   2   2     1553.15     1509.26     43.23 o
  18   2   2      753.14      716.41     29.52 o
  19   2   2     2721.12     2821.41     88.34 o
  20   2   2      313.28      291.88     19.48 o
  21   2   2      881.28      977.50     71.35 o
  22   2   2       17.25       34.46     18.53 o
  23   2   2     2594.69     2550.10     79.28 o
  24   2   2      670.07      666.32     33.61 o
  25   2   2       34.70       29.05     33.98 o
  26   2   2      216.97      182.35     23.99 o
  27   2   2      934.41      947.21     44.62 o
  28   2   2       62.38       64.71     20.46 o
  29   2   2      274.08      264.27     35.43 o
   1   3   2     1207.71     1174.95     23.18 o
   2   3   2    10736.92    10373.73    193.35 o
   3   3   2     6557.07     6290.49    104.88 o
   4   3   2     1354.48     1290.04     27.61 o
   5   3   2     1407.72     1508.51     52.12 o
   6   3   2     3423.96     3302.77     60.19 o
   7   3   2     3297.62     3117.08     82.41 o
   8   3   2     6534.79     6462.92    137.50 o
   9   3   2      231.60      253.80     18.35 o
  10   3   2       57.31       94.22     10.77 o
  11   3   2     3750.94     3849.90    137.05 o
  12   3   2     3942.09     3943.01    150.76 o
  13   3   2     1703.36     1672.83     40.75 o
  14   3   2      316.75      364.97     32.49 o
  15   3   2     2910.43     2816.25    103.60 o
  16   3   2      381.86      372.58     15.34 o
  17   3   2     1599.10     1700.98     43.64 o
  18   3   2      601.08      579.38     19.38 o
  19   3   2       19.44       37.48     18.44 o
  20   3   2      339.34      355.61     21.84 o
  21   3   2     2078.56     2107.42     74.75 o
  22   3   2      136.84      123.00     24.27 o
  23   3   2      114.40      107.12     21.36 o
  24   3   2      312.00      306.99     56.79 o
  25   3   2      652.25      636.72     40.29 o
  26   3   2       52.97       99.96     51.93 o
  27   3   2      355.40      317.52     42.23 o
  28   3   2      171.64      144.08     28.18 o
   0   4   2     8893.74     8872.89    397.51 o
   1   4   2     3230.73     3265.24     81.41 o
   2   4   2      709.53      712.14     23.37 o
   3   4   2      187.94      177.23      8.77 o
   4   4   2     8862.19     9077.90    180.18 o
   5   4   2     3508.14     3399.77     58.58 o
   6   4   2     3378.24     3402.87     60.57 o
   7   4   2     1273.65     1331.03     28.19 o
   8   4   2     1366.66     1375.41     41.47 o
   9   4   2     1279.66     1359.54     28.89 o
  10   4   2     6022.45     6197.26    196.73 o
  11   4   2     2272.25     2355.39     44.59 o
  12   4   2       27.10       22.22      8.72 o
  13   4   2      125.10      106.23     12.91 o
  14   4   2     2142.19     2306.33     53.65 o
  15   4   2      760.21      754.55     39.97 o
  16   4   2      411.29      380.05     30.58 o
  17   4   2     1044.10     1043.80     43.99 o
  18   4   2     1072.46     1126.30     39.75 o
  19   4   2      183.29      216.62     21.42 o
  20   4   2      274.34      311.27     45.62 o
  21   4   2      320.76      367.96     27.43 o
  22   4   2      758.13      750.50     66.01 o
  23   4   2      111.62       80.74     19.12 o
  24   4   2      263.28      227.13     27.99 o
  25   4   2       58.75       47.75     21.42 o
  26   4   2      133.11      135.93     26.82 o
  27   4   2      166.84      224.24     47.57 o
   1   5   2     1804.78     1851.63     41.89 o
   2   5   2     2007.38     2066.39     38.11 o
   3   5   2     1692.85     1752.22     54.78 o
   4   5   2      580.62      565.23     17.35 o
   5   5   2       72.28       76.87     11.21 o
   6   5   2     1928.76     1994.98     39.43 o
   7   5   2      649.48      667.75     20.48 o
   8   5   2     1848.17     1886.93     41.62 o
   9   5   2      613.56      589.12     23.54 o
  10   5   2       33.67       41.83     11.23 o
  11   5   2     1043.18     1047.60     36.15 o
  12   5   2      515.34      570.64     60.21 o
  13   5   2      178.26      183.62     21.70 o
  14   5   2      171.22      138.59     12.48 o
  15   5   2      503.50      504.26     23.22 o
  16   5   2      472.01      446.15     21.65 o
  17   5   2      102.08       85.87     36.40 o
  18   5   2      206.83      181.89     19.12 o
  19   5   2       74.88       89.27     18.84 o
  20   5   2      210.33      216.35     22.08 o
  21   5   2       93.86      117.20     24.75 o
  22   5   2      142.82      186.93     30.09 o
  23   5   2      239.08      253.85     65.52 o
  24   5   2      198.44      162.37     26.12 o
  25   5   2      517.91      452.99     41.94 o
   0   6   2     1476.90     1505.07     63.58 o
   1   6   2     6707.63     6579.14    138.50 o
   2   6   2     1013.82     1016.41     24.63 o
   3   6   2      816.75      868.21     29.56 o
   4   6   2      338.61      304.27     31.95 o
   5   6   2     6139.31     6222.97    127.79 o
   6   6   2      978.45      971.24     53.10 o
   7   6   2      378.45      368.39     35.73 o
   8   6   2        0.35        3.44      8.20 o
   9   6   2     3906.36     4066.24     87.15 o
  10   6   2     1072.27     1006.51     33.07 o
  11   6   2     1306.27     1353.93     47.08 o
  12   6   2      514.96      491.50     36.91 o
  13   6   2      940.41      914.59     59.99 o
  14   6   2      141.70      135.32     20.75 o
  15   6   2     2012.58     1982.65     68.79 o
  16   6   2      479.26      569.22     33.02 o
  17   6   2       32.50       48.13     30.09 o
  18   6   2       21.38       62.82     19.55 o
  19   6   2      619.38      624.85    125.22 o
  20   6   2       93.33       84.30     26.21 o
  21   6   2       58.46       95.75     21.84 o
  22   6   2      230.42      218.09     30.08 o
  23   6   2      499.68      522.68     55.33 o
   1   7   2      406.17      425.96     27.32 o
   2   7   2     2806.06     2809.67     63.90 o
   3   7   2     1700.87     1817.93     43.58 o
   4   7   2      525.81      553.96     36.00 o
   5   7   2       16.09       16.49     11.45 o
   6   7   2     1136.55     1206.03     76.10 o
   7   7   2      602.09      610.48     45.73 o
   8   7   2     1525.99     1477.32     47.46 o
   9   7   2       77.03       33.84     15.82 o
  10   7   2      536.56      565.38     28.25 o
  11   7   2      146.97      136.46     20.34 o
  12   7   2     1515.38     1629.64     62.20 o
  13   7   2      211.70      320.78     25.34 o
  14   7   2       30.45       19.41     17.69 o
  15   7   2      132.91      147.82     30.09 o
  16   7   2     1488.54     1562.84    140.76 o
  17   7   2       54.02       43.80     22.47 o
  18   7   2      285.19      260.72     57.27 o
  19   7   2        2.32        3.94     24.75 o
  20   7   2      198.91      193.31     28.64 o
   0   8   2     1490.66     1690.03    125.22 o
   1   8   2      105.93      110.43     24.19 o
   2   8   2       71.21       37.48     23.91 o
   3   8   2       13.20       39.64     26.66 o
   4   8   2      235.83      227.86     28.44 o
   5   8   2       71.90       46.81     22.33 o
   6   8   2       32.92       14.40     28.12 o
   7   8   2       78.65      107.29     22.54 o
   8   8   2      383.34      397.24     26.49 o
   9   8   2       53.76       51.62     17.12 o
  10   8   2      329.87      363.04     36.89 o
  11   8   2      181.51      196.20     24.39 o
  12   8   2      639.94      628.49     40.21 o
  13   8   2       82.30      114.53     39.31 o
  14   8   2      318.39      360.77     35.92 o
  15   8   2       10.50      -19.07     19.07 o
  16   8   2      111.39       88.81     25.12 o
   1   9   2        2.44      -25.32     25.32 o
   2   9   2     1218.01     1114.29     80.60 o
   3   9   2       53.15       72.13     26.53 o
   4   9   2      301.04      351.25     64.55 o
   5   9   2      238.18      154.92     31.65 o
   6   9   2      713.95      665.88     50.79 o
   7   9   2        1.26      -16.70     22.31 o
   8   9   2     1089.01     1113.04     72.80 o
   9   9   2      227.86      333.43    129.59 o
  10   9   2       40.97       35.81     39.80 o
   2   0   3    20246.61    19351.45    654.27 o
   4   0   3     2766.96     2667.75     79.53 o
   6   0   3     9216.22     8871.59    654.27 o
   8   0   3    15035.23    14199.32    291.99 o
  10   0   3     1109.93     1046.44     42.71 o
  12   0   3     8470.12     7980.33    214.53 o
  14   0   3      267.63      260.15     24.27 o
  16   0   3     5704.27     5498.18    172.79 o
  18   0   3      573.85      562.05     37.86 o
  20   0   3     2481.76     2317.12     93.19 o
  22   0   3     2677.93     2652.99    106.78 o
  24   0   3      206.43      188.32     31.06 o
  26   0   3     1060.18     1034.79     70.86 o
  28   0   3       47.66       23.30     25.24 o
   0   1   3    12590.01    13149.70    354.85 o
   1   1   3     6107.17     6170.48    122.48 o
   2   1   3      495.33      555.80     18.37 o
   3   1   3     2319.47     2422.60     51.43 o
   4   1   3     1851.97     1889.62     73.00 o
   5   1   3     5020.52     4794.69     85.14 o
   6   1   3     1293.36     1240.82     28.63 o
   7   1   3      180.67      187.12     15.27 o
   8   1   3     1797.85     1834.47     67.91 o
   9   1   3     4670.20     4598.12     90.75 o
  10   1   3     2496.12     2426.63     55.95 o
  11   1   3      543.29      557.66     18.76 o
  12   1   3      535.28      522.84     22.65 o
  13   1   3     1876.90     1785.96     47.35 o
  14   1   3     1120.97     1106.68     34.62 o
  15   1   3     1598.81     1568.46     48.54 o
  16   1   3      810.53      828.69     31.55 o
  17   1   3      627.75      637.56     55.82 o
  18   1   3     1758.95     1714.66     85.91 o
  19   1   3     1068.50     1082.06     52.42 o
  20   1   3      156.19      146.53     19.07 o
  21   1   3       24.44        8.18     22.33 o
  22   1   3     1912.19     1759.81     81.54 o
  23   1   3      870.52      828.63     49.99 o
  24   1   3      209.25      244.97     53.88 o
  25   1   3       38.00       68.40     20.93 o
  26   1   3      368.68      360.85     33.45 o
  27   1   3      268.87      251.89     42.23 o
  28   1   3      368.94      299.32     30.49 o
  29   1   3       90.62       52.80     24.95 o
   1   2   3     3001.93     2926.46     62.30 o
   2   2   3     1292.43     1345.34     32.49 o
   3   2   3     4232.05     4092.07    104.44 o
   4   2   3     1348.71     1407.58     30.39 o
   5   2   3     1864.57     1971.70     35.43 o
   6   2   3      451.01      495.69     21.34 o
   7   2   3     1060.63      928.19     19.53 o
   8   2   3     2625.77     2576.46     57.36 o
   9   2   3     1432.31     1510.52     38.32 o
  10   2   3      637.50      647.49     21.58 o
  11   2   3     4127.38     4324.33    145.35 o
  12   2   3      316.98      308.57     16.51 o
  13   2   3      783.32      776.01     58.73 o
  14   2   3     1297.87     1319.02     89.79 o
  15   2   3     4182.71     4185.10    102.82 o
  16   2   3      243.08      253.11     55.33 o
  17   2   3       83.69       80.71     14.75 o
  18   2   3      400.93      383.02     37.86 o
  19   2   3      737.56      725.26     32.47 o
  20   2   3      437.23      454.66     44.65 o
  21   2   3     1713.30     1698.90     52.80 o
  22   2   3       72.16       81.04     29.61 o
  23   2   3      130.77      134.58     19.55 o
  24   2   3      243.19      213.27     23.22 o
  25   2   3     1611.01     1501.66     98.53 o
  26   2   3      147.90      133.27     24.75 o
  27   2   3       27.52       55.99     22.53 o
  28   2   3      260.93      258.59     29.49 o
   0   3   3     5011.78     4931.42    139.90 o
   1   3   3     4194.07     4142.85     73.91 o
   2   3   3      697.33      637.47     18.04 o
   3   3   3     2542.49     2562.72     51.56 o
   4   3   3     2603.99     2477.99     53.10 o
   5   3   3     6310.14     6078.76     93.27 o
   6   3   3     5845.06     5995.48     92.00 o
   7   3   3      307.20      334.44     12.33 o
   8   3   3     1666.02     1666.71     30.10 o
   9   3   3     5099.68     5080.18     89.81 o
  10   3   3     2394.21     2354.21     39.25 o
  11   3   3     2237.39     2270.76     75.10 o
  12   3   3     1180.43     1178.81     56.37 o
  13   3   3     1775.63     1657.45     49.63 o
  14   3   3     1525.20     1445.55     45.78 o
  15   3   3      883.50      810.96     33.40 o
  16   3   3     1533.97     1469.64     50.60 o
  17   3   3      198.76      165.95     22.79 o
  18   3   3     2469.47     2520.81    177.64 o
  19   3   3     1512.92     1500.44     55.70 o
  20   3   3      282.30      282.81     25.40 o
  21   3   3       11.33       30.67     17.12 o
  22   3   3      588.23      572.87     44.17 o
  23   3   3      723.29      739.86     55.82 o
  24   3   3      438.96      477.32     60.67 o
  25   3   3      277.33      229.87     34.46 o
  26   3   3       18.71       22.37     24.49 o
  27   3   3       46.72      -37.92     44.17 o
   1   4   3      484.24      494.07     15.37 o
   2   4   3     4317.30     4458.79     66.66 o
   3   4   3     3130.54     3300.55     52.11 o
   4   4   3     1221.31     1262.32     25.00 o
   5   4   3      209.27      225.74     14.02 o
   6   4   3     3207.44     3189.38     78.20 o
   7   4   3      157.07      176.84     18.49 o
   8   4   3     2937.56     2948.40    108.87 o
   9   4   3      366.82      380.15     12.04 o
  10   4   3      874.45      881.70     20.46 o
  11   4   3      260.01      256.49     22.42 o
  12   4   3     3394.87     3336.82    121.60 o
  13   4   3      930.06      934.34     20.87 o
  14   4   3     1148.37     1074.10     27.57 o
  15   4   3      808.58      784.00     40.22 o
  16   4   3     1604.27     1686.43     57.26 o
  17   4   3       17.48       22.98     46.11 o
  18   4   3       94.29      101.48     29.61 o
  19   4   3      973.40     1014.33     45.58 o
  20   4   3     2142.56     2133.26    157.74 o
  21   4   3      307.86      324.55     30.49 o
  22   4   3      622.43      644.71     42.89 o
  23   4   3      225.51      166.39     34.95 o
  24   4   3      571.43      538.49     85.42 o
  25   4   3       58.65       57.69     38.83 o
  26   4   3      503.77      511.71    114.06 o
   0   5   3     1225.96     1276.45     42.73 o
   1   5   3      811.77      790.22     29.28 o
   2   5   3      407.89      441.38     16.11 o
   3   5   3      535.37      581.41     34.75 o
   4   5   3      968.06      998.15     24.22 o
   5   5   3      312.72      306.70     13.27 o
   6   5   3      641.33      660.66     20.43 o
   7   5   3      173.47      168.04     22.31 o
   8   5   3      718.51      683.11     24.58 o
   9   5   3      507.52      539.13     18.77 o
  10   5   3     1297.34     1279.71     32.28 o
  11   5   3      297.48      332.89     15.09 o
  12   5   3       64.51       55.29     14.30 o
  13   5   3     2039.41     2049.15     45.71 o
  14   5   3      377.51      382.90     25.27 o
  15   5   3       51.51       32.81     16.15 o
  16   5   3      517.64      507.82     20.33 o
  17   5   3      322.12      322.58     24.95 o
  18   5   3      543.97      591.87     79.11 o
  19   5   3      810.37      927.26     89.31 o
  20   5   3      161.60      174.12     51.45 o
  21   5   3      368.25      368.27     30.29 o
  22   5   3      825.67      770.41     48.21 o
  23   5   3      630.12      651.04     41.98 o
  24   5   3      404.72      378.49     52.90 o
   1   6   3     3841.72     3795.22     82.47 o
   2   6   3      232.07      238.65     21.16 o
   3   6   3     3323.79     3373.34     69.46 o
   4   6   3       23.34       38.83      9.21 o
   5   6   3       55.20       37.03     18.63 o
   6   6   3      485.25      453.83     24.94 o
   7   6   3     3958.11     4281.82    176.17 o
   8   6   3      466.07      484.43     18.65 o
   9   6   3      287.10      314.52     36.85 o
  10   6   3       39.64       38.16     11.84 o
  11   6   3     3576.77     3534.60    103.82 o
  12   6   3       22.06       52.26     13.78 o
  13   6   3      845.85      951.89     40.13 o
  14   6   3      303.83      280.81     31.06 o
  15   6   3      664.00      668.55     35.20 o
  16   6   3       20.02       21.84     15.79 o
  17   6   3     1663.86     1742.77     67.52 o
  18   6   3        0.85       14.93     21.67 o
  19   6   3      143.71      153.54     23.08 o
  20   6   3      170.15      156.99     39.31 o
  21   6   3      754.24      797.65     46.51 o
  22   6   3       78.29       72.03     24.23 o
   0   7   3     3754.13     3672.79    231.52 o
   1   7   3      312.03      304.45     35.09 o
   2   7   3      263.31      260.60     20.92 o
   3   7   3      249.22      286.69     17.08 o
   4   7   3     1598.02     1638.40     53.72 o
   5   7   3      847.08      918.82     32.99 o
   6   7   3     1353.99     1400.96     56.10 o
   7   7   3      236.99      251.60     18.42 o
   8   7   3      548.62      618.93     48.83 o
   9   7   3      564.11      541.95     26.74 o
  10   7   3     1638.00     1736.18     55.67 o
  11   7   3      384.71      383.10     24.78 o
  12   7   3       29.57       29.02     16.61 o
  13   7   3      481.63      505.52     55.82 o
  14   7   3     1629.21     1580.79     72.90 o
  15   7   3       83.54       61.82     39.80 o
  16   7   3      296.17      249.20     29.22 o
  17   7   3      392.00      354.91     55.82 o
  18   7   3      568.74      575.94     41.59 o
  19   7   3      113.90      148.33     32.52 o
   1   8   3      596.50      668.29     61.49 o
   2   8   3      340.36      361.07     63.60 o
   3   8   3      190.39      183.98     30.54 o
   4   8   3       10.58       41.47     16.41 o
   5   8   3       44.90       42.41     20.30 o
   6   8   3      396.48      338.77     46.91 o
   7   8   3       54.94       32.87     19.12 o
   8   8   3      268.23      271.26     32.85 o
   9   8   3      525.17      520.76     38.97 o
  10   8   3      486.47      435.47     36.31 o
  11   8   3      176.70      138.86     24.70 o
  12   8   3      258.85      229.41     34.75 o
  13   8   3      153.22      158.20     35.91 o
  14   8   3      207.29      228.78     53.88 o
  15   8   3       91.37        8.62     27.83 o
   0   9   3      614.26      582.07     49.68 o
   1   9   3      385.54      336.09     68.94 o
   2   9   3      130.89      105.05     19.62 o
   3   9   3      186.14      155.74     23.40 o
   4   9   3     1263.27     1195.62     66.28 o
   5   9   3      205.88      226.35     41.22 o
   6   9   3      212.07      148.86     29.60 o
   7   9   3      167.28      196.73     61.85 o
   8   9   3      159.67      176.40     36.32 o
   0   0   4    21913.24    18889.33    704.75 o
   2   0   4     1050.91     1151.21     83.48 o
   4   0   4    13233.51    12390.31    497.50 o
   6   0   4    17431.11    17349.41    546.52 o
   8   0   4     1823.49     1702.74     67.47 o
  10   0   4    13039.64    12871.67    436.83 o
  12   0   4      436.58      434.88     31.06 o
  14   0   4     4497.71     4336.23    132.99 o
  16   0   4     3138.12     3413.07    113.57 o
  18   0   4     1235.66     1066.83     57.27 o
  20   0   4     1174.75     1046.44     61.16 o
  22   0   4      293.64      247.53     36.89 o
  24   0   4      260.11      238.80     39.80 o
  26   0   4      136.10      105.81     35.92 o
  28   0   4      270.49      269.86     42.71 o
   1   1   4     6626.30     6713.15    203.86 o
   2   1   4     3452.82     3392.30     70.86 o
   3   1   4     2516.94     2500.28     65.91 o
   4   1   4     1024.57     1034.57     46.80 o
   5   1   4      523.47      576.53     17.69 o
   6   1   4      589.25      559.01     16.43 o
   7   1   4     4105.70     4066.30     80.93 o
   8   1   4     2845.23     2869.78     84.49 o
   9   1   4      910.92      909.43     45.16 o
  10   1   4       11.29       33.36     10.38 o
  11   1   4     3541.08     3692.90     80.35 o
  12   1   4     1244.92     1260.14     41.84 o
  13   1   4      554.60      530.63     67.95 o
  14   1   4       17.64       27.63     13.27 o
  15   1   4      545.17      523.56     30.49 o
  16   1   4       62.25       57.86     19.41 o
  17   1   4      223.17      228.24     21.84 o
  18   1   4       11.03        1.02     16.50 o
  19   1   4      107.55       40.22     15.74 o
  20   1   4      599.25      617.90     33.24 o
  21   1   4      960.62      942.83     41.72 o
  22   1   4      135.91      131.49     20.17 o
  23   1   4        9.83       37.78     19.75 o
  24   1   4      365.94      396.29     30.80 o
  25   1   4      455.15      455.05     41.74 o
  26   1   4        8.84        7.65     23.76 o
  27   1   4        9.65       -4.53     23.56 o
  28   1   4      503.48      464.87     81.06 o
   0   2   4      317.37      307.31     24.27 o
   1   2   4     1841.16     1622.62     39.38 o
   2   2   4     4026.28     4106.33     91.91 o
   3   2   4     4292.30     4367.12     86.13 o
   4   2   4     2936.87     3049.26     62.87 o
   5   2   4     2800.13     2731.87     60.81 o
   6   2   4      503.59      457.21     15.48 o
   7   2   4      177.07      204.27     14.85 o
   8   2   4      203.87      234.72     24.38 o
   9   2   4     2984.46     2958.23     66.95 o
  10   2   4      570.53      611.89     24.63 o
  11   2   4      241.62      215.09     16.11 o
  12   2   4     1900.07     1926.50     88.91 o
  13   2   4     2618.21     2681.40     73.39 o
  14   2   4      454.77      438.71     25.65 o
  15   2   4       18.04       14.67     13.96 o
  16   2   4       20.23       14.02     15.16 o
  17   2   4      827.97      722.38     34.95 o
  18   2   4     1227.64     1160.92    146.58 o
  19   2   4      488.08      465.22     30.17 o
  20   2   4      312.17      309.51     25.84 o
  21   2   4      398.29      358.68     29.61 o
  22   2   4      173.13      178.89     25.12 o
  23   2   4     1225.43     1165.04     59.87 o
  24   2   4      146.09      137.52     28.15 o
  25   2   4      114.54       78.14     26.89 o
  26   2   4       13.23       45.78     43.20 o
  27   2   4      713.35      735.69    128.62 o
   1   3   4     2916.77     2890.51     60.64 o
   2   3   4     1491.21     1458.06     36.60 o
   3   3   4     7696.05     7697.89    142.81 o
   4   3   4       67.45       99.46      9.40 o
   5   3   4      473.05      522.18     16.00 o
   6   3   4     1391.14     1370.02     42.97 o
   7   3   4     6593.83     6468.02    100.87 o
   8   3   4      858.56      851.06     19.20 o
   9   3   4     1464.98     1506.72     27.25 o
  10   3   4     1421.49     1541.95     42.59 o
  11   3   4     2044.68     2076.42    104.11 o
  12   3   4     2539.36     2549.78     61.61 o
  13   3   4     1989.37     1974.87     57.56 o
  14   3   4      294.25      287.49     18.28 o
  15   3   4      139.16      148.35     61.16 o
  16   3   4     3071.69     3162.24    156.29 o
  17   3   4      765.50      800.01     38.25 o
  18   3   4      239.32      222.10     23.78 o
  19   3   4       13.53       16.91     17.42 o
  20   3   4     1782.90     1767.12     67.85 o
  21   3   4      604.89      575.46     38.20 o
  22   3   4      960.44      920.78    117.46 o
  23   3   4      146.49      142.08     26.66 o
  24   3   4      208.66      180.53     28.16 o
  25   3   4      102.04      181.66     47.08 o
  26   3   4      901.85      894.06     55.70 o
   0   4   4     1171.96     1320.93    123.28 o
   1   4   4      118.80      124.72     15.13 o
   2   4   4        6.88        7.63      8.34 o
   3   4   4      354.86      353.18     14.14 o
   4   4   4     1643.44     1691.82     38.17 o
   5   4   4       11.57       16.18      6.78 o
   6   4   4      586.99      597.71     18.45 o
   7   4   4       61.49       66.58      8.83 o
   8   4   4     1690.06     1695.89     33.13 o
   9   4   4      139.05      142.88     10.03 o
  10   4   4     1541.78     1594.64     31.72 o
  11   4   4      134.87      139.19     10.79 o
  12   4   4     1377.10     1496.00     42.57 o
  13   4   4      775.27      768.10     29.43 o
  14   4   4     2559.45     2596.54    106.13 o
  15   4   4       16.67       26.07     26.69 o
  16   4   4       72.39       50.93     19.07 o
  17   4   4       22.26        6.88     26.69 o
  18   4   4     3346.82     3396.74    144.15 o
  19   4   4      367.07      355.06     30.52 o
  20   4   4      331.37      311.59     36.89 o
  21   4   4       43.02       26.32     21.22 o
  22   4   4     1396.21     1369.93     91.73 o
  23   4   4       88.28       65.96     30.09 o
  24   4   4      741.67      722.39     51.26 o
  25   4   4      179.12      163.38     57.27 o
   1   5   4      538.33      503.89     17.15 o
   2   5   4      127.38      122.57     10.13 o
   3   5   4        1.72       12.87      8.03 o
   4   5   4       18.70       25.07      7.15 o
   5   5   4     1051.98     1105.02     26.62 o
   6   5   4      826.01      796.02     26.48 o
   7   5   4      146.53      129.89     20.60 o
   8   5   4      152.00      128.95     21.16 o
   9   5   4      979.99      966.68     29.19 o
  10   5   4      954.89      941.08     44.01 o
  11   5   4     1508.38     1540.98     38.68 o
  12   5   4      247.67      242.98     11.15 o
  13   5   4      209.50      207.28     17.09 o
  14   5   4      305.70      313.44     45.74 o
  15   5   4     2132.74     2189.42    125.71 o
  16   5   4     1430.23     1443.33     58.42 o
  17   5   4       32.66       38.54     18.66 o
  18   5   4      213.16      239.06     27.49 o
  19   5   4      714.31      769.34     46.51 o
  20   5   4      580.60      628.97     75.72 o
  21   5   4     1005.27     1013.13     89.31 o
  22   5   4      311.81      282.52     46.59 o
  23   5   4      110.44      138.08     32.03 o
   0   6   4      504.18      479.31     37.86 o
   1   6   4     1265.73     1295.84     72.44 o
   2   6   4      259.82      229.49     28.70 o
   3   6   4     1533.45     1536.00     41.75 o
   4   6   4       25.88       22.10     10.38 o
   5   6   4     1868.49     1948.07     40.74 o
   6   6   4       22.13       21.61     12.82 o
   7   6   4       81.90       89.15     11.39 o
   8   6   4        7.46       12.66      8.33 o
   9   6   4     2909.91     2837.06     58.87 o
  10   6   4       64.91       73.39     14.43 o
  11   6   4       30.84       31.12      9.77 o
  12   6   4      127.71      113.77     22.14 o
  13   6   4     2118.05     2234.56     73.00 o
  14   6   4       62.55       71.75     37.54 o
  15   6   4      798.12      837.71     70.38 o
  16   6   4       28.55        1.16     22.08 o
  17   6   4      895.46      992.14     51.44 o
  18   6   4       13.08       31.65     18.79 o
  19   6   4     1179.94     1255.61    101.44 o
  20   6   4       29.02       47.99     20.05 o
  21   6   4       11.24       -3.83     22.86 o
   1   7   4       81.74      100.80     41.15 o
   2   7   4     2273.94     2342.88     86.17 o
   3   7   4       58.24       73.66     37.55 o
   4   7   4      826.23      840.34     35.42 o
   5   7   4      200.50      182.17     26.95 o
   6   7   4      731.71      741.83     30.54 o
   7   7   4      367.37      379.93     24.07 o
   8   7   4     1541.35     1485.14     51.97 o
   9   7   4      245.66      228.51     18.78 o
  10   7   4       76.90       53.56     13.05 o
  11   7   4      538.56      492.65     45.87 o
  12   7   4     1682.12     1798.93     69.37 o
  13   7   4       26.46       -3.18     21.34 o
  14   7   4      217.84      200.63     28.64 o
  15   7   4      572.56      546.05    132.02 o
  16   7   4      797.32      852.86     59.99 o
  17   7   4      268.52      261.91     40.58 o
  18   7   4      281.46      241.00     35.99 o
   0   8   4      392.71      350.84     33.30 o
   1   8   4      360.18      386.73     27.31 o
   2   8   4      221.87      221.89     20.64 o
   3   8   4       57.24       41.38     17.72 o
   4   8   4      469.62      432.73     29.03 o
   5   8   4      163.85      134.44     20.00 o
   6   8   4        3.97        1.14     16.23 o
   7   8   4      116.76      140.45     21.27 o
   8   8   4      144.94      219.49     30.91 o
   9   8   4       11.85       29.05     21.01 o
  10   8   4      175.50      200.08     27.76 o
  11   8   4       63.69       44.88     26.26 o
  12   8   4      216.95      130.01     24.70 o
  13   8   4        8.79      -24.25     27.78 o
   1   9   4      720.50      626.15     40.42 o
   2   9   4      875.87      799.41     44.66 o
   3   9   4      670.26      601.05     38.37 o
   2   0   5     8253.69     8251.69    217.54 o
   4   0   5     3507.26     3531.73    116.00 o
   6   0   5     2622.68     2327.04     73.67 o
   8   0   5     3573.88     3444.42    100.85 o
  10   0   5     1484.78     1433.21     73.78 o
  12   0   5     6046.78     6175.63    165.36 o
  14   0   5      549.75      514.48     45.62 o
  16   0   5     3640.85     3700.40    189.29 o
  18   0   5      711.46      711.54     64.07 o
  20   0   5     1880.93     2019.11     99.98 o
  22   0   5      920.76      923.16     58.24 o
  24   0   5      334.77      207.74     33.00 o
  26   0   5      781.93      703.78     66.01 o
   0   1   5     1077.90     1042.56     55.33 o
   1   1   5     2547.52     2548.56     55.06 o
   2   1   5      942.17     1015.17     27.41 o
   3   1   5     2682.94     2770.11     70.06 o
   4   1   5     1062.03     1091.24     27.29 o
   5   1   5     3171.08     3031.15     64.15 o
   6   1   5      531.74      535.03     19.52 o
   7   1   5       58.56       66.38      9.07 o
   8   1   5      537.37      574.65     17.98 o
   9   1   5     2693.52     2669.99     56.31 o
  10   1   5       10.53       28.94     11.63 o
  11   1   5      487.63      496.95     48.26 o
  12   1   5      655.66      655.61     28.19 o
  13   1   5     1234.55     1269.12     40.76 o
  14   1   5     2031.83     2136.69     81.42 o
  15   1   5      858.11      908.65     53.11 o
  16   1   5      550.64      560.99     31.22 o
  17   1   5      606.58      546.94     81.54 o
  18   1   5      727.66      689.67     65.04 o
  19   1   5      159.44      168.94     26.53 o
  20   1   5      156.89      161.69     29.15 o
  21   1   5      119.04       88.82     19.76 o
  22   1   5     1326.05     1341.23     60.52 o
  23   1   5      921.82      958.41     55.29 o
  24   1   5      356.57      370.37     83.00 o
  25   1   5       68.20       62.73     28.55 o
  26   1   5      845.36      880.61     72.80 o
   1   2   5     1923.39     1920.72     45.04 o
   2   2   5     1292.05     1350.79     34.90 o
   3   2   5     2361.27     2258.60     51.05 o
   4   2   5     1276.16     1279.39     32.03 o
   5   2   5     1018.48     1043.83     28.64 o
   6   2   5      235.35      221.77     16.95 o
   7   2   5     3012.05     3004.44     67.97 o
   8   2   5      528.85      487.48     17.23 o
   9   2   5      475.14      488.39     21.30 o
  10   2   5      654.49      667.21     54.99 o
  11   2   5     3373.35     3320.04     85.24 o
  12   2   5      572.95      563.85     36.64 o
  13   2   5       30.73       62.43     22.72 o
  14   2   5      543.08      606.03     26.93 o
  15   2   5      795.13      774.81     46.95 o
  16   2   5      128.98      150.95     21.92 o
  17   2   5      482.62      486.38     38.83 o
  18   2   5      582.76      538.99     48.05 o
  19   2   5     1123.64     1156.64     53.32 o
  20   2   5      402.46      345.87     49.02 o
  21   2   5     1303.44     1290.51     77.66 o
  22   2   5       15.44        4.58     23.34 o
  23   2   5      112.59      126.75     34.46 o
  24   2   5       52.99       21.94     24.23 o
  25   2   5      715.91      583.62     50.96 o
  26   2   5      133.69      119.79     27.74 o
   0   3   5     2226.33     2219.82    111.15 o
   1   3   5     3106.83     3093.55     88.97 o
   2   3   5      256.93      295.15     15.57 o
   3   3   5     1136.69     1159.58     32.78 o
   4   3   5     2648.38     2639.51     61.10 o
   5   3   5     3599.33     3491.11     78.60 o
   6   3   5     2035.16     2077.47     53.38 o
   7   3   5      145.19      123.76     11.35 o
   8   3   5      458.09      491.93     29.28 o
   9   3   5     2222.13     2265.41     80.14 o
  10   3   5     2315.41     2283.87     70.87 o
  11   3   5      572.51      614.35     39.38 o
  12   3   5      514.32      536.67     26.12 o
  13   3   5     1483.26     1525.24     72.93 o
  14   3   5     1887.92     1870.85    101.98 o
  15   3   5      849.87      910.79     40.56 o
  16   3   5      389.14      340.37     26.21 o
  17   3   5      125.37      127.51     24.95 o
  18   3   5      786.76      724.25     41.18 o
  19   3   5     1118.76     1058.12     92.22 o
  20   3   5      367.79      320.62     31.65 o
  21   3   5       37.81       48.57     22.81 o
  22   3   5      459.82      349.07     38.02 o
  23   3   5      424.50      466.80     68.44 o
  24   3   5      372.50      368.62     40.80 o
  25   3   5      145.25      156.87     58.24 o
   1   4   5      375.59      369.77     19.06 o
   2   4   5     3219.46     3387.74     83.79 o
   3   4   5      551.13      558.24     20.00 o
   4   4   5     1066.97     1154.67     51.14 o
   5   4   5       34.53       29.14      7.38 o
   6   4   5      856.96      889.34     27.24 o
   7   4   5      953.53      970.76     27.60 o
   8   4   5     1418.55     1441.91     34.63 o
   9   4   5      349.70      382.21     41.19 o
  10   4   5      855.10      844.69     33.91 o
  11   4   5      149.43      146.89     17.52 o
  12   4   5     2539.33     2567.43     95.38 o
  13   4   5      263.40      263.43     18.77 o
  14   4   5      160.78      146.87     18.48 o
  15   4   5      147.98      145.16     19.10 o
  16   4   5     1862.83     1812.11     61.28 o
  17   4   5      336.27      303.06     93.67 o
  18   4   5      181.73      246.83     44.17 o
  19   4   5       93.51       42.03     19.90 o
  20   4   5      990.63      876.37     51.00 o
  21   4   5      201.24      216.94     31.55 o
  22   4   5      289.53      270.64     30.08 o
  23   4   5      138.57      137.19     50.48 o
   0   5   5     3533.34     3660.11    100.38 o
   1   5   5      755.05      755.77     23.58 o
   2   5   5      131.44      145.13     13.90 o
   3   5   5     1226.47     1250.78     56.75 o
   4   5   5        4.02       13.93      9.25 o
   5   5   5      352.48      323.65     16.52 o
   6   5   5      771.13      815.50     25.73 o
   7   5   5      375.99      376.32     17.24 o
   8   5   5      372.50      386.00     31.67 o
   9   5   5      617.63      593.89     30.54 o
  10   5   5      352.68      348.40     17.14 o
  11   5   5      144.94      153.12     14.71 o
  12   5   5     1086.66     1020.17     54.90 o
  13   5   5      915.33      909.99     38.86 o
  14   5   5      189.55      167.19     20.49 o
  15   5   5       64.62       55.86     17.13 o
  16   5   5      326.37      294.98     23.90 o
  17   5   5      636.77      672.52     40.52 o
  18   5   5     1251.39     1109.83     92.22 o
  19   5   5       84.04       90.12     25.68 o
  20   5   5       14.91       35.66     26.16 o
  21   5   5      147.73      165.86     31.07 o
   1   6   5     1632.31     1629.69     53.69 o
   2   6   5      315.00      319.91     21.48 o
   3   6   5     3098.47     3147.78     80.31 o
   4   6   5      113.11       88.51     18.17 o
   5   6   5      199.11      195.81     15.86 o
   6   6   5        5.35       24.57     12.01 o
   7   6   5     2959.84     3026.45     86.27 o
   8   6   5       36.25       31.29     12.14 o
   9   6   5      562.67      609.96     33.32 o
  10   6   5       76.61       64.64     17.05 o
  11   6   5     1610.06     1731.50     73.38 o
  12   6   5       31.69       37.46     18.17 o
  13   6   5      726.84      716.57     73.95 o
  14   6   5       71.42       48.59     20.81 o
  15   6   5      455.40      438.36     31.27 o
  16   6   5      119.51       92.38     34.46 o
  17   6   5      454.02      492.27     42.63 o
  18   6   5       77.10      159.23     31.74 o
  19   6   5      185.86      167.38     35.92 o
   0   7   5     1315.38     1381.14     73.94 o
   1   7   5      428.16      485.82     41.89 o
   2   7   5       25.05       26.97     20.32 o
   3   7   5       85.73       74.10     16.42 o
   4   7   5     1090.71     1121.56     44.14 o
   5   7   5      815.87      824.93     34.80 o
   6   7   5     1116.50     1111.08     42.34 o
   7   7   5      145.96      113.16     17.81 o
   8   7   5      249.85      239.78     27.49 o
   9   7   5      338.16      336.66     32.60 o
  10   7   5     1238.54     1241.74     62.68 o
  11   7   5      318.74      332.21     35.83 o
  12   7   5       75.31       98.93     27.01 o
  13   7   5      225.44      260.83     30.29 o
  14   7   5      767.53      843.61     53.98 o
  15   7   5       69.61       59.18     30.05 o
   1   8   5      117.81       84.60     21.16 o
   2   8   5      378.40      294.94     25.64 o
   3   8   5      260.98      274.44     26.28 o
   4   8   5       17.57        9.75     16.49 o
   5   8   5       34.16       57.59     23.41 o
   6   8   5      156.46      179.80     28.23 o
   7   8   5      321.52      325.39     34.23 o
   8   8   5       25.66       26.35     24.51 o
   9   8   5       57.21       55.62     25.96 o
  10   8   5      235.41      313.20     37.52 o
   0   0   6     3594.43     4117.81    167.94 o
   2   0   6       31.35       54.48     16.02 o
   4   0   6     1733.83     1707.72     59.35 o
   6   0   6      569.50      605.24     29.42 o
   8   0   6     1191.93     1259.97     47.08 o
  10   0   6     1297.88     1399.38     91.73 o
  12   0   6     2412.02     2477.37     88.16 o
  14   0   6     4626.01     4939.05    245.59 o
  16   0   6       47.86      141.73     39.80 o
  18   0   6     2801.28     3237.37    199.97 o
  20   0   6     1243.82     1258.06    104.84 o
  22   0   6      952.32      833.85     88.34 o
  24   0   6      913.17      970.72    109.69 o
   1   1   6     1439.80     1434.47     51.98 o
   2   1   6      112.40      109.56     10.24 o
   3   1   6     2467.71     2463.57     65.85 o
   4   1   6      231.71      207.00     14.29 o
   5   1   6      227.58      239.52     24.10 o
   6   1   6      140.34      168.58     12.12 o
   7   1   6     2621.84     2665.79     63.63 o
   8   1   6      840.76      858.24     27.84 o
   9   1   6      168.84      160.14     14.14 o
  10   1   6     1394.81     1426.29     39.37 o
  11   1   6     1915.38     1945.98     78.04 o
  12   1   6      630.72      652.61     29.42 o
  13   1   6      207.86      203.32     42.66 o
  14   1   6     1791.71     1892.96     57.58 o
  15   1   6      267.40      281.30     42.05 o
  16   1   6     1245.33     1287.58    100.47 o
  17   1   6     1837.82     1821.94     87.75 o
  18   1   6      279.09      274.29     60.67 o
  19   1   6      146.47      150.17     30.87 o
  20   1   6     1699.21     1692.26     90.10 o
  21   1   6      712.67      691.66     55.25 o
  22   1   6      158.59      196.00     35.44 o
  23   1   6       20.15       16.16     71.83 o
  24   1   6      703.20      645.05     61.08 o
   0   2   6      962.02     1005.73     93.19 o
   1   2   6     1786.75     1726.08     44.51 o
   2   2   6      659.02      634.50     32.51 o
   3   2   6     1745.33     1767.85     43.85 o
   4   2   6      236.15      242.11     23.40 o
   5   2   6      835.41      838.57     27.26 o
   6   2   6      313.81      347.04     20.60 o
   7   2   6      113.60      129.72     18.11 o
   8   2   6      185.28      191.31     11.90 o
   9   2   6     1143.20     1179.53     35.45 o
  10   2   6      138.97      153.83     15.41 o
  11   2   6      215.33      239.74     18.46 o
  12   2   6      113.72      136.38     28.03 o
  13   2   6     3306.40     3463.08    104.46 o
  14   2   6      556.15      576.34     28.55 o
  15   2   6      460.05      445.99     28.41 o
  16   2   6      146.81      111.82     17.84 o
  17   2   6     1080.78     1052.59     61.43 o
  18   2   6      202.44      150.52     31.55 o
  19   2   6      761.51      760.97    137.36 o
  20   2   6      258.78      253.76     44.65 o
  21   2   6      123.33       80.32     22.11 o
  22   2   6       37.27       99.68     32.75 o
  23   2   6      527.33      648.92     48.46 o
  24   2   6      113.90      107.88     26.06 o
   1   3   6      538.82      534.81     22.67 o
   2   3   6     3476.29     3597.96     83.16 o
   3   3   6     2086.69     2040.96     61.93 o
   4   3   6     1281.85     1305.99     38.17 o
   5   3   6      154.53      148.38     16.09 o
   6   3   6      540.79      554.91     21.88 o
   7   3   6     1172.21     1236.13     46.66 o
   8   3   6     1603.50     1679.22     38.46 o
   9   3   6       39.84       38.95      5.95 o
  10   3   6       31.77       44.65     14.77 o
  11   3   6     1767.50     1830.85     62.38 o
  12   3   6     1459.12     1388.98     52.66 o
  13   3   6      455.38      456.17     29.04 o
  14   3   6      140.32      170.59     19.56 o
  15   3   6      753.01      810.94     44.98 o
  16   3   6      424.31      458.93     27.36 o
  17   3   6      891.76      871.03     47.91 o
  18   3   6       95.87      106.30     25.68 o
  19   3   6       23.93       92.99     25.68 o
  20   3   6      171.07      160.32     33.98 o
  21   3   6      783.22      721.41     46.85 o
  22   3   6       66.58       36.00     28.56 o
  23   3   6       36.36       -1.83     32.41 o
   0   4   6     3758.40     3895.95    131.83 o
   1   4   6     1096.80     1078.82     35.36 o
   2   4   6      260.02      253.72     29.95 o
   3   4   6      367.92      339.06     18.44 o
   4   4   6     2412.42     2500.92     57.60 o
   5   4   6     1181.25     1236.32     42.43 o
   6   4   6     2032.74     2178.30     52.54 o
   7   4   6      524.64      536.93     28.16 o
   8   4   6      358.04      354.91     21.83 o
   9   4   6      327.64      333.56     18.20 o
  10   4   6     1742.58     1812.24     49.46 o
  11   4   6      945.75      928.84     43.30 o
  12   4   6       98.99      108.95     21.70 o
  13   4   6       61.42       92.41     36.43 o
  14   4   6     1223.18     1310.88    124.33 o
  15   4   6      273.60      314.07     54.35 o
  16   4   6      193.94      190.36     23.58 o
  17   4   6      299.48      294.88     24.55 o
  18   4   6      506.13      557.92     41.44 o
  19   4   6       23.47       -2.86     58.73 o
  20   4   6      138.19      196.49     69.89 o
  21   4   6      148.76      139.07     26.37 o
   1   5   6      206.24      202.86     25.35 o
   2   5   6     1477.26     1570.08     55.34 o
   3   5   6     1630.68     1613.15     44.39 o
   4   5   6      241.42      263.03     16.86 o
   5   5   6      110.34      128.73     13.77 o
   6   5   6      182.10      220.44     36.43 o
   7   5   6     1185.31     1241.12     60.82 o
   8   5   6      836.27      781.18     32.48 o
   9   5   6       29.22       36.60     18.20 o
  10   5   6      176.20      146.90     22.54 o
  11   5   6      276.23      273.13     41.96 o
  12   5   6      397.49      448.59     32.46 o
  13   5   6       73.72       64.24     19.72 o
  14   5   6      142.05      165.40     56.60 o
  15   5   6       52.50       43.73     17.53 o
  16   5   6      409.47      476.92     35.28 o
  17   5   6       92.70       71.88     20.21 o
  18   5   6       12.65        6.07     21.84 o
  19   5   6      167.22      184.12     32.47 o
   0   6   6      670.36      557.22     58.73 o
   1   6   6     1994.26     2095.70     65.02 o
   2   6   6       46.19       61.74     15.42 o
   3   6   6      765.56      817.64     40.13 o
   4   6   6       74.02       78.40     16.48 o
   5   6   6     3556.93     3673.31    100.57 o
   6   6   6      460.64      429.94     30.82 o
   7   6   6       74.60      130.19     20.94 o
   8   6   6       23.72       20.28     27.43 o
   9   6   6     1396.95     1369.90     66.48 o
  10   6   6      131.57      129.96     35.66 o
  11   6   6      758.31      762.38     48.48 o
  12   6   6      145.93      150.47     27.04 o
  13   6   6      346.23      325.07     32.20 o
  14   6   6        4.47       15.70     25.29 o
  15   6   6      789.77      864.83     59.74 o
  16   6   6      376.09      371.14     38.54 o
   1   7   6      332.13      276.55     23.49 o
   2   7   6      893.52      894.17     41.48 o
   3   7   6      510.06      497.90     46.21 o
   4   7   6       81.64       69.90     16.95 o
   5   7   6        5.38       14.13     18.73 o
   6   7   6      584.72      611.61     54.01 o
   7   7   6      291.10      311.37    115.49 o
   8   7   6      650.06      733.84     50.93 o
   9   7   6      120.74      108.63     26.81 o
  10   7   6       92.15      105.41     24.16 o
  11   7   6      163.93      111.30     30.97 o
  12   7   6     1007.23      939.36     92.96 o
   0   8   6       20.14        9.00     23.60 o
   1   8   6      100.06      101.65     29.98 o
   2   8   6      113.23      115.22     25.28 o
   2   0   7     5327.85     5238.28    164.84 o
   4   0   7     1254.36     1338.44     54.28 o
   6   0   7     2612.57     2771.91    109.21 o
   8   0   7     2414.47     2545.73     86.11 o
  10   0   7      274.25      304.75     52.42 o
  12   0   7     3337.77     3508.20    189.29 o
  14   0   7      150.13      127.16     41.74 o
  16   0   7     1574.88     1492.97    120.37 o
  18   0   7      178.08      204.82     46.59 o
  20   0   7      262.47      265.98     65.04 o
  22   0   7     1236.34     1167.78    112.60 o
   0   1   7     1000.66     1111.77     48.50 o
   1   1   7     1424.02     1375.58     41.01 o
   2   1   7      552.02      574.12     22.56 o
   3   1   7      340.54      331.84     17.74 o
   4   1   7      851.50      874.83     28.77 o
   5   1   7     1861.51     1936.05     50.57 o
   6   1   7      573.74      590.51     23.60 o
   7   1   7       21.80       33.97     10.11 o
   8   1   7      640.80      608.30     40.21 o
   9   1   7      950.48      901.76     32.00 o
  10   1   7      479.19      472.50     20.78 o
  11   1   7      101.34       65.24     14.49 o
  12   1   7      548.45      560.21     40.07 o
  13   1   7      777.65      812.61     68.84 o
  14   1   7      364.24      391.71     67.62 o
  15   1   7      935.36      913.80     41.69 o
  16   1   7      121.86       60.41     27.49 o
  17   1   7      332.58      320.21     37.98 o
  18   1   7      781.63      691.24    116.00 o
  19   1   7      302.81      362.66     71.83 o
  20   1   7       86.95      100.98     32.86 o
  21   1   7      203.07      186.22     34.14 o
  22   1   7      434.54      366.83     44.67 o
   1   2   7      514.14      501.65     21.58 o
   2   2   7      468.50      456.37     21.52 o
   3   2   7     2786.98     2870.12     68.10 o
   4   2   7      376.96      360.70     19.12 o
   5   2   7      164.02      176.45     15.00 o
   6   2   7      118.64      103.23     11.43 o
   7   2   7     1304.63     1329.79     42.72 o
   8   2   7      261.17      268.01     20.74 o
   9   2   7      280.15      289.16     34.89 o
  10   2   7      346.92      360.86     17.23 o
  11   2   7     1092.08     1109.58     45.74 o
  12   2   7      200.98      204.37     26.88 o
  13   2   7      204.56      221.54     30.02 o
  14   2   7      111.39      113.54     25.18 o
  15   2   7      778.95      700.17     87.85 o
  16   2   7      325.82      352.66     35.30 o
  17   2   7      456.19      498.39     48.10 o
  18   2   7      219.31      230.87     32.60 o
  19   2   7      361.60      299.14     75.23 o
  20   2   7      163.25      243.52     39.88 o
  21   2   7      621.80      606.41     54.91 o
   0   3   7     1275.45     1297.25     56.53 o
   1   3   7     1798.18     1839.92     51.00 o
   2   3   7      369.33      342.89     20.60 o
   3   3   7      307.77      277.40     18.02 o
   4   3   7     1451.07     1487.37     46.02 o
   5   3   7     1710.57     1733.44     52.32 o
   6   3   7      782.77      796.05     36.43 o
   7   3   7      139.93      116.67     12.70 o
   8   3   7      536.17      575.76     24.08 o
   9   3   7      922.66      958.39     32.00 o
  10   3   7      977.26      948.43     95.65 o
  11   3   7      285.63      241.98     34.71 o
  12   3   7      662.96      689.00     39.18 o
  13   3   7      848.67      911.28     44.16 o
  14   3   7      611.21      588.60     60.48 o
  15   3   7      668.41      671.53     40.23 o
  16   3   7       94.24      139.35     32.36 o
  17   3   7       64.61       39.97     54.36 o
  18   3   7      756.60      766.40     58.24 o
  19   3   7      618.26      695.78     62.47 o
  20   3   7      122.95      130.56     41.74 o
   1   4   7      115.70      127.54     14.56 o
   2   4   7     1965.50     1991.35     59.95 o
   3   4   7      583.13      503.92     25.67 o
   4   4   7       88.94      126.21     18.22 o
   5   4   7      121.87      129.01     24.94 o
   6   4   7      836.64      810.12     33.63 o
   7   4   7      268.31      248.57     19.13 o
   8   4   7      993.92      964.10     46.13 o
   9   4   7      180.60      174.58     20.28 o
  10   4   7      519.55      472.42     34.16 o
  11   4   7       10.96       20.58     31.07 o
  12   4   7     1277.34     1334.30     61.67 o
  13   4   7      355.01      356.26     53.54 o
  14   4   7       96.17       96.20     23.54 o
  15   4   7       55.33       39.89     24.27 o
  16   4   7      754.92      845.10     51.80 o
  17   4   7       10.93       -6.39     19.83 o
  18   4   7        2.47       -0.97     27.65 o
  19   4   7       82.18       95.68     61.64 o
   0   5   7      191.56      240.81     46.59 o
   1   5   7       41.30       28.74     15.10 o
   2   5   7      148.90      142.92     21.22 o
   3   5   7      410.26      382.87     24.27 o
   4   5   7      483.52      486.31     27.70 o
   5   5   7      311.33      289.09     25.78 o
   6   5   7      124.59       79.28     23.87 o
   7   5   7      166.16      190.67     28.92 o
   8   5   7      308.49      314.68     28.27 o
   9   5   7      162.12      213.66     40.02 o
  10   5   7      108.48       77.19     21.39 o
  11   5   7       20.32       10.44     25.23 o
  12   5   7      262.85      266.97     30.13 o
  13   5   7      749.72      708.24     46.39 o
  14   5   7      235.75      259.34     31.89 o
  15   5   7       60.12       40.26     25.13 o
  16   5   7      128.02       96.36     28.22 o
   1   6   7      913.28      930.45     49.04 o
   2   6   7       15.86        8.70     21.03 o
   3   6   7      986.14      984.12     45.81 o
   4   6   7       79.02      108.80     23.74 o
   5   6   7      156.64      180.71     24.84 o
   6   6   7        9.02      -10.75     18.72 o
   7   6   7     1478.06     1426.57     68.82 o
   8   6   7      156.18      189.52     29.92 o
   9   6   7      142.06      137.64     26.12 o
  10   6   7       31.17        1.78     28.56 o
  11   6   7     1229.44     1203.84     65.33 o
  12   6   7       11.39       29.92     24.43 o
   0   7   7      949.07      952.45     70.54 o
   1   7   7      362.50      338.55     34.07 o
   2   7   7       12.36        4.36     21.50 o
   3   7   7       49.54       85.89     39.47 o
   4   7   7      747.91      760.85     78.66 o
   5   7   7      184.50      180.95     29.39 o
   6   7   7      475.60      410.93     59.42 o
   0   0   8     5832.94     6442.70    249.48 o
   2   0   8       97.67      156.03     20.43 o
   4   0   8     3899.01     4211.26    221.81 o
   6   0   8     3681.28     3843.10    196.09 o
   8   0   8     1164.57     1176.23     93.67 o
  10   0   8     3558.70     3925.51    134.53 o
  12   0   8      121.06      131.05     45.62 o
  14   0   8      516.09      495.07     63.10 o
  16   0   8      624.38      617.38     81.54 o
  18   0   8      311.38      298.01     66.01 o
   1   1   8      644.00      652.06     38.17 o
   2   1   8     1433.38     1560.63     47.47 o
   3   1   8      357.77      372.91     28.26 o
   4   1   8      154.07      163.71     15.71 o
   5   1   8       26.07       36.02     12.44 o
   6   1   8      629.59      646.35     27.77 o
   7   1   8     1346.47     1437.26     69.92 o
   8   1   8      734.07      697.56     29.27 o
   9   1   8      101.31       88.40     16.09 o
  10   1   8       25.98       42.02     28.08 o
  11   1   8      659.67      756.98     97.07 o
  12   1   8      672.43      664.60     50.88 o
  13   1   8      235.77      244.23     37.05 o
  14   1   8       24.38       -1.92     25.15 o
  15   1   8       86.06      116.25     39.80 o
  16   1   8       20.91       46.10     30.09 o
  17   1   8      475.16      359.95     45.97 o
  18   1   8       90.81      147.22     34.05 o
  19   1   8      226.19      202.65     46.54 o
   0   2   8      728.50      820.61     44.78 o
   1   2   8      468.09      506.75     47.78 o
   2   2   8       82.85       62.78     12.05 o
   3   2   8      222.98      244.67     17.92 o
   4   2   8      138.42      193.62     15.99 o
   5   2   8     1328.05     1375.45     65.27 o
   6   2   8      441.51      449.90     24.39 o
   7   2   8       64.93       73.13     12.14 o
   8   2   8      103.04       59.92     16.81 o
   9   2   8      741.20      761.75     36.39 o
  10   2   8      400.04      365.45     49.08 o
  11   2   8      140.04      117.19     18.25 o
  12   2   8      197.19      188.55     23.06 o
  13   2   8      408.91      415.23     39.98 o
  14   2   8       28.11        6.31     30.20 o
  15   2   8      250.82      221.22     35.43 o
  16   2   8      211.38      196.62     62.13 o
  17   2   8      363.70      348.80     43.10 o
  18   2   8       68.08      127.65     37.75 o
   1   3   8      239.49      231.17     18.12 o
   2   3   8      899.95      824.40     33.65 o
   3   3   8     2345.92     2383.29    111.67 o
   4   3   8      207.77      193.18     21.83 o
   5   3   8       39.71       32.46     12.41 o
   6   3   8      365.39      377.04     24.26 o
   7   3   8     1532.09     1568.01     58.46 o
   8   3   8      415.31      353.06     30.12 o
   9   3   8      385.65      335.88     29.43 o
  10   3   8      473.12      444.25     44.08 o
  11   3   8      316.26      359.41     36.09 o
  12   3   8      931.68      896.33     49.77 o
  13   3   8      796.30      772.79     72.28 o
  14   3   8      285.02      220.86     60.67 o
  15   3   8       96.33       83.64     31.02 o
  16   3   8      488.90      471.88     48.73 o
  17   3   8      264.53      250.43     41.27 o
   0   4   8      194.59      147.93     42.71 o
   1   4   8       45.27       67.14     15.93 o
   2   4   8      166.37      158.07     19.45 o
   3   4   8      106.42       89.94     21.16 o
   4   4   8     1173.99     1102.01     45.79 o
   5   4   8       47.18       53.63     32.20 o
   6   4   8      119.09      103.47     30.98 o
   7   4   8      132.28      136.52     18.99 o
   8   4   8      967.45     1025.07     82.59 o
   9   4   8       28.50       11.63     16.72 o
  10   4   8      372.22      383.63     57.61 o
  11   4   8        5.10       -7.55     28.55 o
  12   4   8      278.43      342.56     33.38 o
  13   4   8       90.44      135.09     25.48 o
  14   4   8      825.57      857.70     53.41 o
  15   4   8       92.87       79.50     39.31 o
   1   5   8       30.91       56.93     21.54 o
   2   5   8       55.13       74.49     24.52 o
   3   5   8       62.75       78.23     20.11 o
   4   5   8       12.29      -18.08     18.08 o
   5   5   8       73.90       99.58     25.91 o
   6   5   8      230.73      190.91     27.08 o
   7   5   8      156.61      147.59     25.30 o
   8   5   8       26.25       26.40     33.22 o
   9   5   8      286.62      257.50     30.84 o
  10   5   8      320.19      213.00     30.80 o
  11   5   8      333.85      291.54     61.62 o
  12   5   8       38.40       42.58     30.92 o
   0   6   8       42.36       24.56     26.26 o
   1   6   8      380.49      381.32     61.13 o
   2   6   8       21.50        7.71     20.06 o
   3   6   8      138.62      167.43     29.69 o
   4   6   8       51.49       33.23     22.60 o
   5   6   8      465.35      382.71     39.10 o
   6   6   8       15.97       18.12     22.12 o
   2   0   9     1873.72     2171.37    106.78 o
   4   0   9      697.67      676.81     77.66 o
   6   0   9     1249.20     1184.22     70.15 o
   8   0   9      632.48      733.87     79.60 o
  10   0   9      243.63      210.65     57.27 o
  12   0   9     1140.01     1396.87    113.57 o
  14   0   9      405.21      418.38     62.13 o
   0   1   9      368.63      404.07     38.97 o
   1   1   9      328.89      338.16     23.36 o
   2   1   9      126.34       97.63     16.39 o
   3   1   9       59.70       72.98     14.49 o
   4   1   9      143.12      158.63     17.04 o
   5   1   9      632.36      617.56     28.17 o
   6   1   9       88.90       68.46     14.18 o
   7   1   9       21.39       18.76     15.79 o
   8   1   9      425.72      421.32     32.48 o
   9   1   9      725.28      756.39     76.24 o
  10   1   9       49.03       33.32     51.45 o
  11   1   9       92.11      112.89     55.33 o
  12   1   9      443.55      421.46     46.64 o
  13   1   9       70.09       36.10     31.47 o
  14   1   9       70.09       80.26     36.21 o
  15   1   9      455.03      475.22     76.69 o
   1   2   9      123.03      117.49     23.26 o
   2   2   9      395.13      411.03     30.82 o
   3   2   9      290.12      322.67     22.66 o
   4   2   9      121.84      131.54     23.12 o
   5   2   9      124.02       82.46     22.89 o
   6   2   9       29.90       11.63     17.98 o
   7   2   9      734.27      825.48     52.08 o
   8   2   9      366.33      445.67     39.61 o
   9   2   9       97.62       69.40     21.14 o
  10   2   9      120.39      115.61     34.93 o
  11   2   9      425.70      409.90     77.17 o
  12   2   9       68.95       57.51     26.26 o
  13   2   9      101.11       94.27    132.99 o
  14   2   9      203.13      215.97     37.98 o
   0   3   9      724.66      736.57    106.78 o
   1   3   9      204.46      195.33     19.86 o
   2   3   9      619.71      505.31     31.48 o
   3   3   9      198.12      194.15     29.84 o
   4   3   9     1156.49     1113.97     54.96 o
   5   3   9      793.38      718.17     45.98 o
   6   3   9      544.86      468.92     36.93 o
   7   3   9       19.44       20.20     19.79 o
   8   3   9      409.32      401.42     34.60 o
   9   3   9      633.61      747.73     44.46 o
  10   3   9      337.64      220.59     32.77 o
  11   3   9      452.47      356.36     43.10 o
  12   3   9       68.44       83.80     35.92 o
   1   4   9       94.88       61.66     16.65 o
   2   4   9     1434.01     1513.89    101.71 o
   3   4   9      240.59      207.85     28.03 o
   4   4   9       91.61       96.93     23.24 o
   5   4   9       68.56      100.35     46.07 o
   6   4   9      640.23      534.12     41.61 o
   7   4   9        6.25      -21.65     33.11 o
   8   4   9      639.84      569.71     43.90 o
   9   4   9       38.62       15.43     24.23 o
   0   0  10     1103.25      979.46     99.01 o
   2   0  10       67.15       33.68     25.24 o
   4   0  10      129.98      149.70     25.12 o
   6   0  10      120.78      127.16     34.95 o
   8   0  10     1114.01      855.21    101.93 o
   1   1  10      123.49      108.43     19.28 o
   2   1  10      127.24      120.05     23.87 o
   3   1  10      274.06      284.26     30.70 o
   4   1  10       36.23        0.36     16.48 o
   5   1  10       38.39       -4.56     20.09 o
   6   1  10      203.55      186.36     37.58 o
   7   1  10      527.30      538.30     51.79 o
   8   1  10       73.17       51.93     33.63 o
   0   2  10       75.99       89.07     28.43 o
   1   2  10      117.14      140.83     24.40 o
   2   2  10       23.05       35.44     19.97 o
   3   2  10      124.48      112.13     34.21 o
   4   2  10        4.51       40.77     21.56 o
   5   2  10      320.17      357.87     88.93 o
   6   2  10       59.05       56.74     31.01 o
 
